# Supplementary material for: Identification of MicroRNAs and Their Target Genes Associated with Ovarian Development in Black Tiger Shrimp (Penaeus monodon) Using High-Throughput Sequencing
Source: Sci Rep. 2018 Aug 2;8:11602. doi: 10.1038/s41598-018-29597-y (PMC6072753; doi:10.1038/s41598-018-29597-y)
Supplement: Supplementary file 2 — Table S1 [file 41598_2018_29597_MOESM2_ESM.xlsx]

## Sheet: Sheet1
ID	length	seq	total	UNDEV_count	DEV_count	UNDEV_TPM	DEV_TPM
miR-9-np	23	TCTTTGGTGATCTAGCTGTATGA	383673	191944	191729	191975	232603
miR-9-5p	23	TCTTTGGTGATCTAGCTGTGTGA	270575	136527	134048	136549	162625
miR-100-5p	22	AACCCGTAGATCCGAACTTGTG	179374	96078	83296	96093.8	101053
let-7-5p	22	TGAGGTAGTAGGTTGTATAGTT	150538	79466	71072	79479	86223.4
miR-125-5p	22	TCCCTGAGACCCTTTCTTGTGA	127396	61010	66386	61020	80538.5
miR-306-5p	21	TCAGGTACTATGTGACTCTGC	105929	56099	49830	56108.2	60453
miR-79-3p	22	ATAAAGCTAGATTACCAAAGCA	82407	49465	32942	49473.1	39964.7
miR-9-3p	22	ATAAAGCTAGATTACCAAAGCA	82102	49271	32831	49279.1	39830.1
miR-279-3p	22	TGACTAGATCCACACTCATCCA	42685	20134	22551	20137.3	27358.5
miR-184-3p	22	TGGACGGAGAACTGATAAGGGC	42253	23406	18847	23409.8	22864.9
miR-307-3p	23	TCACAACCTCCTTGAGTGAGTGA	39354	25549	13805	25553.2	16748
miR-305-5p	23	ATTGTACTTCATCAGGTGCTCGG	29711	18597	11114	18600.1	13483.3
bantam-3p	23	TGAGATCATTGTGAAAGCTGATT	28594	13472	15122	13474.2	18345.8
miR-1-3p	22	TGGAATGTAAAGAAGTATGGAG	26092	16694	9398	16696.7	11401.5
miR-8-3p	23	TAATACTGTCAGGTAAAGATGTA	24695	12442	12253	12444	14865.1
miR-275-3p	23	TCAGGTACCTGATGTAGCGCGCG	20005	9474	10531	9475.55	12776
miR-2-3p	24	TATCACAGCCACCTTTGATGAGCT	18496	11443	7053	11444.9	8556.59
miR-276-3p	22	TAGGAACTTCATACCGTGCTCT	13865	7929	5936	7930.3	7201.46
miR-995-3p	21	TAGCACCACAGGATTCAGCAT	12538	5931	6607	5931.97	8015.51
miR-71-5p	22	TGAAAGACATGGGTAGTGAGAT	10129	5293	4836	5293.87	5866.96
miR-965-3p	21	TAAGCGTATGGCTTTTCCCCT	6592	3195	3397	3195.52	4121.19
miR-12-np	23	TGAGTATTACATCAGGTACTGGT	6495	3496	2999	3496.57	3638.34
miR-34-5p	24	TGGCAGTGTGGTTAGCTGGTTGTG	5418	3212	2206	3212.53	2676.28
miR-6489-3p	20	GACGGAAAGGTGTCCAAGCT	5290	4018	1272	4018.66	1543.17
miR-8-5p	22	CATCTTACCGGACAGCATTAGA	4615	2382	2233	2382.39	2709.04
miR-200-5p	22	CATCTTACCGGACAGCATTAGA	4564	2354	2210	2354.39	2681.14
miR-6493-3p	23	GGGGGAAACCGCGCTGAGCGTTA	3711	3347	364	3347.55	441.599
miR-99-5p	20	AACCCGTAGATCCGAACTTG	2357	1372	985	1372.22	1194.99
miR-6493-5p	21	CGTCCGGCAGGTTTTACCCCT	2215	1963	252	1963.32	305.723
miR-7975-3p	19	GATCCTGGTCACGGCACCA	1993	1057	936	1057.17	1135.54
miR-2478-3p	22	TCGTATCCCACTCCTGACACCA	1972	1009	963	1009.17	1168.3
miR-87-3p	22	GTGAGCAAAGTTTCAGGTGTGT	1693	1048	645	1048.17	782.504
miR-315-5p	21	TTTTGATTGTTGCTCAGAAGG	1592	890	702	890.146	851.655
miR-71-3p	22	TCTCACTACCTTGTCTTTCACG	1526	898	628	898.147	761.88
miR-745-3p	22	GAGCTGCCCAATGAAGGGCTGT	1393	959	434	959.157	526.522
miR-79-5p	23	CCTTTGGTGATCTAGCTGTATGA	1337	634	703	634.104	852.869
miR-317-3p	25	TGAACACAGCTGGTGGTATCTCAGT	1296	655	641	655.107	777.651
miR-9226-3p	20	AGGTCCCTGTTCGGGCGCCA	1284	721	563	721.118	683.023
miR-283-5p	22	AAATATCAGCAGGTAATTTGGG	1284	686	598	686.112	725.484
miR-316-5p	23	TGTCTTTTTCTGCTTTGCTGCCG	1218	786	432	786.129	524.096
miR-263-5p	23	AATGGCACTGGAAGAATTCACGG	1136	640	496	640.105	601.74
miR-282-5p	22	TAGCCTCTCCTTGGCTTTGTCT	1101	600	501	600.098	607.805
miR-3968-3p	22	TCGAATCCCACTCCTGACACCA	1046	537	509	537.088	617.511
miR-4171-5p	20	TGACTCTCTTAAGGTAGCCA	945	877	68	877.144	82.4965
miR-67-3p	21	TCACAACCTCCTTGAGTGAGT	868	554	314	554.091	380.94
miR-3791-3p	22	TCACCGGGTAGGATTCATCCAA	863	506	357	506.083	433.107
miR-4454-5p	21	CGGATCCTGGTCACGGCACCA	789	448	341	448.074	413.696
miR-277-3p	23	TAAATGCATTGTCTGGTATGTCA	700	389	311	389.064	377.3
miR-2779-np	19	GATCCGGTTCGAAGGACCA	647	412	235	412.068	285.098
miR-33-5p	21	ATGCATTGTAGTTGCATTGCA	601	406	195	406.067	236.571
miR-92-3p	22	AATTGCACTAGTCCCGGCCTGC	593	269	324	269.044	393.072
miR-1-np	22	TGGAATGTAAAGAAGTATGGAT	534	310	224	310.051	271.753
miR-7-5p	24	TGGAAGACTAGTGATTTTGTTGTT	534	292	242	292.048	293.591
miR-6491-5p	20	CGGCGGTAGCCCGGGGAAGA	482	433	49	433.071	59.446
miR-6492-5p	19	CGTTGACCGAAGCGGAGGA	470	371	99	371.061	120.105
miR-6494-5p	19	GAGGGCGCGGTGGTGAGCG	398	333	65	333.055	78.857
miR-750-3p	23	CCAGATCTAACTCTTCCAGCTCA	373	312	61	312.051	74.0042
miR-190-5p	24	AGATATGTTTGATATTCTTGGTTG	356	194	162	194.032	196.536
miR-466-5p	20	TGTGTGTGTGTGTGTGTGTG	308	243	65	243.04	78.857
miR-276-5p	22	AGCGAGGTATAGAGTTCCTACG	258	158	100	158.026	121.318
miR-235-3p	21	TATTGCACTTTCCCCGGCCTA	255	117	138	117.019	167.419
miR-998-3p	18	TAGCACCAGTGGATTCAG	249	134	115	134.022	139.516
miR-iab-4-5p	22	ACGTATACTGAATGTATCCTGA	209	172	37	172.028	44.8878
miR-1260-5p	19	TATCCCACCGCTGCCACCA	165	118	47	118.019	57.0197
miR-98-5p	22	TGAGGTAGTAGGTTGTATTGTT	158	79	79	79.013	95.8416
miR-12-5p	24	TGAGTATTACATCAGGTACTGGTT	152	80	72	80.0131	87.3493
miR-574-5p	26	TTTGTGTGTGTGTGTGTGAGTGTGTG	140	67	73	67.011	88.5625
lin-4-5p	21	TCCCTGAGACCCTTCTTGTGA	129	72	57	72.0118	69.1515
miR-466-3p	20	CACATACACATACACATACA	128	106	22	106.017	26.6901
miR-4649-5p	18	CTGGGCGAGGGGCGGCCT	110	95	15	95.0156	18.1978
miR-7911-5p	20	TCTTCCCGGCCGATGCACCA	104	37	67	37.0061	81.2834
miR-6489-5p	22	GGCACCGGACTGGCGCCCTTGC	100	84	16	84.0138	19.411
miR-7977-5p	18	TTCCCGGCCATCGCACCA	95	50	45	50.0082	54.5933
miR-81-3p	19	TGAGATCATTGTGAAAGCT	95	46	49	46.0075	59.446
miR-10-5p	22	TACCCTGTAGATCCGAATTTGT	89	62	27	62.0102	32.756
miR-61-3p	18	TGACTAGACTCTTACTCT	88	50	38	50.0082	46.101
miR-6238-3p	19	TATTAATCAGCGGAGGAAA	85	79	6	79.013	7.2791
miR-281-5p	22	AAGAGAGCTATCCGTCGACAGT	81	22	59	22.0036	71.5779
miR-281-3p	22	TGTCATGGAGTTGCTCTCTTTA	80	25	55	25.0041	66.7251
miR-1000-5p	22	ATATTGTCCCGTCACAGCAGTA	77	64	13	64.0105	15.7714
miR-236-3p	22	TAATACTGTCAGGTAAAGATGC	74	43	31	43.0071	37.6087
miR-2765-5p	22	TTGGTAACTCCACCACCGTTGG	69	40	29	40.0066	35.1823
miR-7-3p	22	CAAGAAATCACTAATCCTCCTA	62	36	26	36.0059	31.5428
miR-iab-8-5p	24	CTACGTATACTGAAGGTATACCGG	60	52	8	52.0085	9.7055
miR-8485-3p	18	CACACACACACACACACA	54	43	11	43.0071	13.345
miR-21-5p	23	TAGCTTATCAGACTGGTGTTGGC	54	30	24	30.0049	29.1164
miR-7550-5p	18	ATCCGGTTCGAAGGACCA	49	35	14	35.0057	16.9846
miR-2001-5p	22	GTTGTGACCGTTATAATGGGCA	44	26	18	26.0043	21.8373
miR-4448-3p	18	GGCCTTGGTCTAGGGGTA	43	29	14	29.0048	16.9846
miR-1175-3p	24	TGAGATTCAACTCCTCCAACTTAG	39	32	7	32.0052	8.4923
miR-101-3p	22	TACAGTACTGTGATAACTGAAG	38	22	16	22.0036	19.411
miR-26-5p	22	TTCAAGTAATCCAGGATAGGCT	38	18	20	18.003	24.2637
miR-2720-3p	23	TGACTAGAGATTTCACTCATCCA	36	22	14	22.0036	16.9846
miR-1-5p	22	CCGTGCTTCCTTACGTCCCGTA	36	17	19	17.0028	23.0505
miR-133-np	22	TTGGTCCCCTTCAACCAGCTGT	33	22	11	22.0036	13.345
miR-141-3p	23	TAATACTGTCAGGTAAAGATGCA	33	16	17	16.0026	20.6241
miR-143-3p	22	TGAGATGAAGCACTGTAGCTCT	32	12	20	12.002	24.2637
miR-574-3p	24	TGTGTGTGTGTGTGAGTGTGTGGG	30	20	10	20.0033	12.1318
miR-199-5p	22	CCCAGTGTTCAGACTACCTGTT	28	16	12	16.0026	14.5582
miR-10-3p	22	AAATTCGGTTCTAGAGAGGTTT	28	16	12	16.0026	14.5582
miR-3960-3p	18	GGAGGCGGAGGCGGAGGC	28	26	2	26.0043	2.4264
miR-252-5p	21	CTAAGTACTAGTGCCGCAGGA	27	18	9	18.003	10.9187
miR-285-3p	23	TAGCACCATGTGAATTCAGTACA	26	13	13	13.0021	15.7714
miR-6715-5p	18	CACCACAGGATTCAGCAT	26	15	11	15.0025	13.345
miR-142-3p	23	TGTAGTGTTTCCTACTTTATGGA	24	9	15	9.0015	18.1978
miR-4968-3p	19	CAGCAGCAGCAGCAGCAGC	23	21	2	21.0034	2.4264
miR-144-3p	20	TACAGTATAGATGATGTACT	23	13	10	13.0021	12.1318
miR-200-3p	24	TAATACTGTCAGGTAAAGATGTTA	22	9	13	9.0015	15.7714
miR-30-5p	20	TGTAAACATCCTTGACTGGA	21	9	12	9.0015	14.5582
miR-181-5p	23	AACATTCAACGCTGTCGGTGAGT	20	11	9	11.0018	10.9187
miR-1187-3p	19	TGTGTATGTGTCTGTGTGT	20	14	6	14.0023	7.2791
miR-2779-3p	20	CGATCCGGTTCGAAGGACCA	19	15	4	15.0025	4.8527
miR-669-3p	20	TACATATACATACATATACA	18	17	1	17.0028	1.2132
miR-6134-3p	19	TGAGGTAGTAGGTTGTAGT	18	12	6	12.002	7.2791
miR-216-5p	22	TAATCTCAGCTGGCAACTGTGA	17	2	15	2.0003	18.1978
miR-126-3p	22	TCGTACCGTGAGTAATAATGCA	17	10	7	10.0016	8.4923
miR-122-5p	22	TGGAGTGTGACAATGGTGTTTG	17	10	7	10.0016	8.4923
miR-4459-5p	23	GAGGAGGAGGAGGAGGTGGAGGT	17	11	6	11.0018	7.2791
miR-5612-3p	22	TCTATACATCACTAGTTGTCAC	16	11	5	11.0018	6.0659
miR-1895-3p	19	GAGGAGGAGGAGGAGGAGG	16	15	1	15.0025	1.2132
miR-9301-5p	18	TTTGCTGCGGATGAGGTC	16	5	11	5.0008	13.345
miR-2944-3p	20	TATCACAGTCCTAGTTGCCT	16	8	8	8.0013	9.7055
miR-3314-3p	18	CAAGAGCGGCCGCCTCCC	15	12	3	12.002	3.6396
miR-13-3p	23	TATCACAGCCACCTTGATGAGCT	15	7	8	7.0011	9.7055
miR-202-5p	23	TTCCTATGCATATACCTCTTTGA	15	6	9	6.001	10.9187
miR-146-5p	23	TGAGAACTGAATTCCATAGATGG	14	6	8	6.001	9.7055
miR-1261-5p	19	CAATGGATAAGGCATTGGC	14	9	5	9.0015	6.0659
miR-22-3p	22	AAGCTGCCAGCTGAAGAACTGT	14	6	8	6.001	9.7055
miR-3885-5p	19	CGACGGCGGCGGCGGCGGC	13	12	1	12.002	1.2132
miR-467-3p	22	TATACATACATACACAAATATA	12	10	2	10.0016	2.4264
miR-iab-4-3p	22	TATACCTTCAGTATACGTAGCT	12	10	2	10.0016	2.4264
miR-29-3p	21	TAGCACCATGTGAATTCAGTA	12	7	5	7.0011	6.0659
miR-153-3p	23	TTGCATAGTCACAAAAGTGATGG	12	10	2	10.0016	2.4264
miR-2779-5p	22	TCATATCCGGTTCGAAGGACCA	11	4	7	4.0007	8.4923
miR-19-3p	23	TGTGCAAATCCATGCAAAACTGA	11	4	7	4.0007	8.4923
miR-199-3p	21	ACAGTAGTCTGCACATTGGTT	10	6	4	6.001	4.8527
miR-6651-5p	19	CCAGGTTGACTAAGGAGGT	10	7	3	7.0011	3.6396
miR-6912-5p	20	ACAGGCAAGGTGCTCAGGCA	10	7	3	7.0011	3.6396
miR-200-np	22	TAATACTGTCTGGTAAAGATGT	10	5	5	5.0008	6.0659
miR-278-3p	23	TCGGTGGGACTCTCGTCCGTTTT	9	4	5	4.0007	6.0659
miR-6873-3p	20	TCTCTCTGTCTGTCTCTCTC	9	4	5	4.0007	6.0659
miR-3741-3p	18	AAAGGAGAGGGGGAGAGA	9	8	1	8.0013	1.2132
miR-1277-5p	22	TATATATATATATATGTATGTA	9	4	5	4.0007	6.0659
miR-7847-3p	18	GGTGGAGGAGGAGGAGGA	8	4	4	4.0007	4.8527
miR-981-3p	21	TTCGTTGTCGTCGAAACCTGC	8	3	5	3.0005	6.0659
miR-3759-3p	19	CACGTTGATTGGGTGTCCG	8	3	5	3.0005	6.0659
miR-iab-8-3p	22	AGGATACATTCAGTATACGTCT	8	5	3	5.0008	3.6396
miR-9344-3p	19	AGAGAGAGTGAGAGAGAGA	8	5	3	5.0008	3.6396
miR-223-3p	22	TGTCAGTTTGTCAAATACCCCA	8	3	5	3.0005	6.0659
miR-250-5p	18	GCAGTGGACTGTAGATCC	8	7	1	7.0011	1.2132
miR-228-5p	19	GAAATGGCTCTGCATGACT	8	7	1	7.0011	1.2132
miR-510-3p	20	TGTAATTGAAACCCCTAAGA	7	5	2	5.0008	2.4264
miR-3208-5p	19	AAGGAAAGAGAGAGAGAGA	7	6	1	6.001	1.2132
miR-194-5p	22	TGTAACAGCAACTCCATGTGGA	7	2	5	2.0003	6.0659
miR-457-5p	22	TAGCAGCACATCAATATTGGCA	7	1	6	1.0002	7.2791
miR-5853-5p	19	TGATGGGATTGGTGATGCT	7	5	2	5.0008	2.4264
miR-352-3p	20	TGAGTAGTAGGTTGTATAGT	6	1	5	1.0002	6.0659
miR-996-3p	21	TGACTAGATTACTTACTCGTC	6	4	2	4.0007	2.4264
miR-8475-3p	20	CCCGGGGGAAGGAGGACGGT	6	4	2	4.0007	2.4264
miR-2978-5p	20	TGGTGAAGTGCTGCTGGGTG	6	4	2	4.0007	2.4264
miR-148-3p	21	TCAGTGCATTACAGAACTTTG	6	4	2	4.0007	2.4264
miR-193-3p	22	TACTGGCCTGCTAAGTCCCAAG	6	4	2	4.0007	2.4264
miR-4962-3p	18	GAGAGAGAGAGGGAGAGA	6	5	1	5.0008	1.2132
miR-217-5p	23	TACTGCATCAGGAACTGATTGGA	6	3	3	3.0005	3.6396
miR-210-3p	22	CTGTGCGTGTGACAGCGGCTAA	6	2	4	2.0003	4.8527
miR-451-5p	22	AAACCGTTACCATTACTGAGTT	6	2	4	2.0003	4.8527
miR-9891-3p	19	GGCGTCGTCGTCGTCGTCG	6	5	1	5.0008	1.2132
miR-99-3p	21	CAAGCTCGATTCTGTGGGGAT	5	2	3	2.0003	3.6396
miR-83-3p	21	TAGCACCATGTGAATTCAGTA	5	4	1	4.0007	1.2132
miR-46-3p	21	CTGTCATGGAGTTGCTCTCTT	5	1	4	1.0002	4.8527
miR-142-5p	22	CATAAAGTAGAAAGCACTACTA	5	3	2	3.0005	2.4264
miR-5589-3p	20	CTGCAAATGGCAACCAAGCT	5	4	1	4.0007	1.2132
miR-993-3p	23	GAAGCTCGTTTCTACAGGTATCT	5	2	3	2.0003	3.6396
miR-15-5p	23	TAGCAGCACAGAATGGTTTGTGA	5	3	2	3.0005	2.4264
miR-3306-3p	19	GATAGATTCCGACGAGAGC	5	3	2	3.0005	2.4264
miR-221-np	22	AGCTACATTGTCTGCTGGGTTT	5	4	1	4.0007	1.2132
miR-2766-5p	21	TCCGTCCTTCTTCTTGACTGG	4	1	3	1.0002	3.6396
miR-2491-3p	18	ACAACAGCAGCAGCAACA	4	3	1	3.0005	1.2132
miR-152-3p	22	TCAGTGCATGACAGAACTTTGA	4	2	2	2.0003	2.4264
miR-192-5p	21	ATGACCTATGAATTGACAGCC	4	3	1	3.0005	1.2132
miR-3897-3p	18	GGTGGTGGTGGTGGAGGT	4	3	1	3.0005	1.2132
miR-126-5p	21	CATTATTACTTTTGGTACGCG	4	3	1	3.0005	1.2132
miR-4502-3p	19	TGATGATGATGATGATGAA	4	3	1	3.0005	1.2132
miR-2184-5p	23	AACAGTAAGAGTTTATGTGCTGA	4	2	2	2.0003	2.4264
miR-883-3p	19	ACTGCAGCATCTCTGAGTA	4	3	1	3.0005	1.2132
miR-93-5p	22	AAAAGTGCTGTTTGTGCAGGTA	4	1	3	1.0002	3.6396
miR-5106-3p	19	AGGGCTATAGCTCAGTTGG	4	1	3	1.0002	3.6396
miR-16-5p	23	TAGCAGCACGTAAATATTGGAGA	4	1	3	1.0002	3.6396
miR-2738-3p	18	AAGAACGGCCATCTGATT	4	3	1	3.0005	1.2132
miR-3963-5p	19	CGAATCCCACTTCTGACAC	4	2	2	2.0003	2.4264
miR-7562-5p	20	CACACACACATGAACACACA	4	2	2	2.0003	2.4264
miR-4891-3p	20	ATCGTAACAGGACGCTTGTC	4	3	1	3.0005	1.2132
miR-204-5p	22	TTCCCTTTGTCATCCTATGCCT	4	3	1	3.0005	1.2132
miR-6915-5p	18	AGGACAGAGCAGATGGGG	3	2	1	2.0003	1.2132
miR-2840-5p	18	GAGGAAGTGGAAGAAGAG	3	2	1	2.0003	1.2132
miR-1322-3p	18	TGATGATGCTGGTGATGG	3	2	1	2.0003	1.2132
miR-206-3p	19	TGGAATGTAAGGAAGTATG	3	2	1	2.0003	1.2132
miR-183-5p	22	AATGGCACTGGGAGAATTCACG	3	1	2	1.0002	2.4264
miR-25-3p	22	CATTGCACTTGTCTCGGTCTGA	3	2	1	2.0003	1.2132
miR-12-3p	24	TGAGTATTACGTCAGGTACTGGTA	3	2	1	2.0003	1.2132
miR-3360-3p	18	TTATGGAAATGTTCTAAC	3	1	2	1.0002	2.4264
miR-4739-5p	19	AGGGAGGAGGAGAGGAGGG	3	2	1	2.0003	1.2132
miR-2553-3p	19	AATAATGCAGAATTCTCAG	3	1	2	1.0002	2.4264
miR-1822-3p	23	GAGCTGCCCAATGAAGGGCTGTC	3	2	1	2.0003	1.2132
miR-286-3p	23	TGACTAGACCGAACACTCGTGCT	2	1	1	1.0002	1.2132
miR-6-3p	22	TATCACAGTGGCTGTTCTTTTT	2	1	1	1.0002	1.2132
miR-27-3p	21	TTCACAGTGGCTAAGTTCAGT	2	1	1	1.0002	1.2132
miR-1293-5p	19	TGAGTGGTCTGTATATTTG	2	1	1	1.0002	1.2132
miR-1605-5p	20	GTTCATGTGTATGTCTTGAA	2	1	1	1.0002	1.2132
miR-374-3p	19	TCAGATTGTATTGTAAGTT	2	1	1	1.0002	1.2132
miR-3082-5p	19	GACTGTGTGTGTGTGTGTG	2	1	1	1.0002	1.2132
miR-6606-5p	21	GAGGAGCGGGTGGAGAGGGAG	2	1	1	1.0002	1.2132
miR-1692-5p	18	GATAGCTCAGTTGGTAGA	2	1	1	1.0002	1.2132
miR-7159-5p	19	ATCAACAAGGGTGTGGGAT	2	1	1	1.0002	1.2132
miR-2305-5p	18	GGCGGCGAGGAGGGGGGC	2	1	1	1.0002	1.2132
miR-307-5p	22	GACTCACTCAACTTGGATGTGA	2	1	1	1.0002	1.2132
miR-2188-5p	22	AAGGTCCAACCTCACATGCCCT	2	1	1	1.0002	1.2132
miR-1770-3p	18	GCGGGCGTGGAGGGAGGG	2	1	1	1.0002	1.2132
miR-1277-3p	22	TATGTAGATATATATGTATATT	2	1	1	1.0002	1.2132
miR-8827-5p	20	CTCCTCGTGCTGTGCCTGGG	2	1	1	1.0002	1.2132
miR-3149-3p	19	GTATGGGTATGTGTGTGTG	2	1	1	1.0002	1.2132
miR-6649-5p	21	ATCACATCCATGGCAAGCAGG	2	1	1	1.0002	1.2132
miR-3488-3p	19	GCTCCCGTAGCTCAGTTGG	2	1	1	1.0002	1.2132
miR-6708-5p	18	GGAGGAGCGGCGGGCAGC	2	1	1	1.0002	1.2132
miR-664-5p	18	GGGGTGTGAGTGGATGAA	2	1	1	1.0002	1.2132
