# Supplementary material for: Identification of MicroRNAs and Their Target Genes Associated with Ovarian Development in Black Tiger Shrimp (Penaeus monodon) Using High-Throughput Sequencing
Source: Sci Rep. 2018 Aug 2;8:11602. doi: 10.1038/s41598-018-29597-y (PMC6072753; doi:10.1038/s41598-018-29597-y)
Supplement: Supplementary file 3 — Table S2 [file 41598_2018_29597_MOESM3_ESM.xlsx]

## Sheet: Sheet1
ID	length	seq	total	UNDEV_count	DEV_count	UNDEV_TPM	DEV_TPM
novel-m0014-3p	24	TGTGATAGAGAGAGCTGCGGGTCT	1093	581	512	581.095	621.15
novel-m0008-3p	23	AGGAGTTGGAAACCTGGTTGCGA	104	43	61	43.0071	74.0042
novel-m0010-5p	22	TCTGTAGCTTCGGCGAGAGCCC	63	27	36	27.0044	43.6746
novel-m0013-3p	23	GCTCTTCGTATTCTCTAAGGGGA	55	29	26	29.0048	31.5428
novel-m0011-3p	24	CGCGCTGCCAGTGCGTCTCTGTCA	32	17	15	17.0028	18.1978
novel-m0003-5p	23	TTAGTAGACATGTCTCCTGGTGA	32	6	26	6.001	31.5428
novel-m0016-3p	21	CCTACCAGAGGCCATTCCAGA	22	12	10	12.002	12.1318
novel-m0004-3p	24	CACGAAATAAAGGTTCTGGGTCCT	21	8	13	8.0013	15.7714
novel-m0017-5p	24	CGACTTCGCAGGAGGGAACCCACA	18	8	10	8.0013	12.1318
novel-m0001-3p	23	CATGTATGTACATGCCATGGTGT	17	3	14	3.0005	16.9846
novel-m0002-3p	23	CATGTATGTACATGCCATGGTGT	17	3	14	3.0005	16.9846
novel-m0015-5p	20	CTGCTGGTGAAGAGGTGTGT	17	11	6	11.0018	7.2791
novel-m0019-3p	24	GCTACTCTCACGTCTCCAACTCGA	16	4	12	4.0007	14.5582
novel-m0010-3p	24	TCCGACGCGGGTTATGCAGCCACA	14	4	10	4.0007	12.1318
novel-m0007-3p	20	CACCTTCGTTTCCGTCTACA	12	10	2	10.0016	2.4264
novel-m0018-3p	24	TGTTCTTTCAGGCGTTGAACCTCT	11	5	6	5.0008	7.2791
novel-m0009-3p	21	CTGACAATCAGACTGTTGCAG	11	5	6	5.0008	7.2791
novel-m0012-3p	24	CTCTGCAGTAGCTTTCCGCTTCCT	10	0	10	0.01	12.1318
novel-m0006-5p	22	AGCGGTGTATGCAACAAACTCC	8	2	6	2.0003	7.2791
novel-m0005-5p	22	AGCGGTGTATGCAACAAACTCC	8	2	6	2.0003	7.2791
novel-m0012-5p	22	TGAGCGGATGACAACAGGTGGA	4	2	2	2.0003	2.4264
novel-m0013-5p	25	CCGTGTGACCATACGAAGTAGACGA	3	2	1	2.0003	1.2132
novel-m0006-3p	20	AGGCCTTGCTGCATCCACCC	2	2	0	2.0003	0.01
novel-m0005-3p	20	AGGCCTTGCTGCATCCACCC	2	2	0	2.0003	0.01
novel-m0011-5p	21	GACAGTTGACGACGGAGCGCT	1	1	0	1.0002	0.01
