# Supplementary material for: Identification of MicroRNAs and Their Target Genes Associated with Ovarian Development in Black Tiger Shrimp (Penaeus monodon) Using High-Throughput Sequencing
Source: Sci Rep. 2018 Aug 2;8:11602. doi: 10.1038/s41598-018-29597-y (PMC6072753; doi:10.1038/s41598-018-29597-y)
Supplement: Supplementary file 5 — Table S4 [file 41598_2018_29597_MOESM5_ESM.xlsx]

## Sheet: Sheet1
pairwise	miR-name	UNDEV-count	DEV-count	UNDEV-TPM	DEV-TPM	fold-change(log2 DEV/UNDEV)	p-value	sig-lable	mRNA GeneID	mRNA GeneNumber
DEV-VS-UNDEV	miR-1000-5p	64	13	64.0105	15.7714	-2.021	2e-07	**	Unigene0000868,Unigene0000892,Unigene0000986,Unigene0000993,Unigene0001119,Unigene0001767,Unigene0001770,Unigene0001799,Unigene0001860,Unigene0001910,Unigene0002072,Unigene0002964,Unigene0002994,Unigene0003485,Unigene0003506,Unigene0003539,Unigene0003548,Unigene0003551,Unigene0003646,Unigene0003666,Unigene0003677,Unigene0004057,Unigene0004080,Unigene0004130,Unigene0004169,Unigene0004174,Unigene00…	174
DEV-VS-UNDEV	miR-1175-3p	32	7	32.0052	8.4923	-1.91408	0.00045444	**	Unigene0000348,Unigene0000804,Unigene0000843,Unigene0000856,Unigene0000888,Unigene0000944,Unigene0001089,Unigene0001154,Unigene0001165,Unigene0001277,Unigene0001767,Unigene0001800,Unigene0001807,Unigene0001894,Unigene0002630,Unigene0002934,Unigene0003312,Unigene0003485,Unigene0003550,Unigene0003552,Unigene0003665,Unigene0003862,Unigene0004032,Unigene0004101,Unigene0004108,Unigene0004119,Unigene00…	190
DEV-VS-UNDEV	miR-1260-5p	118	47	118.019	57.0197	-1.04949	1.2e-05	**	Unigene0000221,Unigene0000817,Unigene0000858,Unigene0000899,Unigene0000954,Unigene0001107,Unigene0001230,Unigene0001596,Unigene0001678,Unigene0001748,Unigene0001795,Unigene0001866,Unigene0001868,Unigene0002334,Unigene0002335,Unigene0002934,Unigene0003529,Unigene0004677,Unigene0004739,Unigene0004741,Unigene0004820,Unigene0004843,Unigene0004931,Unigene0004946,Unigene0005012,Unigene0005419,Unigene00…	111
DEV-VS-UNDEV	miR-1777-3p	42	0	42.0069	0.01	-12.0364	1.18e-11	**	Unigene0000142,Unigene0000804,Unigene0000851,Unigene0000963,Unigene0001001,Unigene0001068,Unigene0001277,Unigene0001668,Unigene0001731,Unigene0001732,Unigene0001733,Unigene0001768,Unigene0001807,Unigene0001867,Unigene0001868,Unigene0002007,Unigene0002237,Unigene0002312,Unigene0002352,Unigene0002366,Unigene0002369,Unigene0002378,Unigene0002474,Unigene0002557,Unigene0002684,Unigene0002730,Unigene00…	193
DEV-VS-UNDEV	miR-1895-3p	15	1	15.0025	1.2132	-3.62831	0.00109261	**	Unigene0000434,Unigene0000435,Unigene0000550,Unigene0000642,Unigene0000808,Unigene0000819,Unigene0000851,Unigene0000854,Unigene0000985,Unigene0000986,Unigene0001063,Unigene0001095,Unigene0001173,Unigene0001185,Unigene0001287,Unigene0001319,Unigene0001817,Unigene0001833,Unigene0001896,Unigene0002308,Unigene0002336,Unigene0002338,Unigene0002352,Unigene0002355,Unigene0002366,Unigene0002367,Unigene00…	242
DEV-VS-UNDEV	miR-216-5p	2	15	2.0003	18.1978	3.18548	0.000306039	**	Unigene0000046,Unigene0000325,Unigene0000468,Unigene0000541,Unigene0000854,Unigene0000855,Unigene0000954,Unigene0001107,Unigene0001731,Unigene0001732,Unigene0001733,Unigene0001762,Unigene0001767,Unigene0001803,Unigene0001817,Unigene0001896,Unigene0002041,Unigene0002072,Unigene0002130,Unigene0002355,Unigene0002362,Unigene0002887,Unigene0003006,Unigene0003461,Unigene0003506,Unigene0003548,Unigene00…	312
DEV-VS-UNDEV	miR-218-5p	0	4	0.01	4.8527	8.92264	0.0376823	*	Unigene0000314,Unigene0000804,Unigene0000861,Unigene0000872,Unigene0000879,Unigene0000880,Unigene0000888,Unigene0000935,Unigene0000979,Unigene0000993,Unigene0001087,Unigene0001161,Unigene0001297,Unigene0001739,Unigene0001760,Unigene0001770,Unigene0001782,Unigene0001783,Unigene0001803,Unigene0001817,Unigene0001896,Unigene0002272,Unigene0002339,Unigene0002368,Unigene0002645,Unigene0002862,Unigene00…	286
DEV-VS-UNDEV	miR-2779-3p	15	4	15.0025	4.8527	-1.62834	0.0362303	*	Unigene0002590,Unigene0003532,Unigene0003539,Unigene0004965,Unigene0009887,Unigene0012266,Unigene0020190,Unigene0020411,Unigene0022322,Unigene0022415,Unigene0023483	11
DEV-VS-UNDEV	miR-281-5p	22	59	22.0036	71.5779	1.70177	5.16e-07	**	Unigene0000292,Unigene0000371,Unigene0000800,Unigene0000851,Unigene0001213,Unigene0001731,Unigene0001732,Unigene0001733,Unigene0001791,Unigene0001817,Unigene0001911,Unigene0002068,Unigene0003465,Unigene0003523,Unigene0003550,Unigene0003552,Unigene0003587,Unigene0003676,Unigene0003862,Unigene0004001,Unigene0004136,Unigene0004196,Unigene0004212,Unigene0004669,Unigene0004714,Unigene0004750,Unigene00…	148
DEV-VS-UNDEV	miR-281-3p	25	55	25.0041	66.7251	1.41606	2.31e-05	**	Unigene0000803,Unigene0000804,Unigene0000808,Unigene0000812,Unigene0000860,Unigene0000944,Unigene0001356,Unigene0001357,Unigene0001748,Unigene0001767,Unigene0002127,Unigene0002255,Unigene0002256,Unigene0002684,Unigene0004046,Unigene0004108,Unigene0004238,Unigene0004273,Unigene0004841,Unigene0004930,Unigene0004954,Unigene0005106,Unigene0005823,Unigene0006771,Unigene0006812,Unigene0006908,Unigene00…	115
DEV-VS-UNDEV	miR-3741-3p	8	1	8.0013	1.2132	-2.72142	0.0452549	*	Unigene0000093,Unigene0000823,Unigene0000856,Unigene0000861,Unigene0000887,Unigene0000985,Unigene0001150,Unigene0001226,Unigene0001319,Unigene0001551,Unigene0001788,Unigene0001817,Unigene0001831,Unigene0002338,Unigene0002379,Unigene0002532,Unigene0003005,Unigene0003398,Unigene0003524,Unigene0003550,Unigene0003598,Unigene0003631,Unigene0003692,Unigene0003891,Unigene0004007,Unigene0004019,Unigene00…	273
DEV-VS-UNDEV	miR-3885-5p	12	1	12.002	1.2132	-3.30639	0.00554201	**	Unigene0000019,Unigene0000826,Unigene0000963,Unigene0001292,Unigene0001768,Unigene0003067,Unigene0003852,Unigene0004093,Unigene0004694,Unigene0004698,Unigene0004873,Unigene0005037,Unigene0005081,Unigene0005480,Unigene0005689,Unigene0005822,Unigene0006660,Unigene0009515,Unigene0009691,Unigene0010683,Unigene0011309,Unigene0011505,Unigene0012213,Unigene0012285,Unigene0014068,Unigene0014262,Unigene00…	44
DEV-VS-UNDEV	miR-3960-3p	26	2	26.0043	2.4264	-3.42186	1.61e-05	**	Unigene0000007,Unigene0000810,Unigene0000826,Unigene0000936,Unigene0000963,Unigene0001076,Unigene0001213,Unigene0001233,Unigene0001729,Unigene0001884,Unigene0002352,Unigene0002366,Unigene0002867,Unigene0003443,Unigene0003615,Unigene0003684,Unigene0004031,Unigene0004155,Unigene0004400,Unigene0004611,Unigene0004727,Unigene0004784,Unigene0004841,Unigene0004867,Unigene0004873,Unigene0005581,Unigene00…	78
DEV-VS-UNDEV	miR-4171-5p	877	68	877.144	82.4965	-3.41041	3.26e-148	**	Unigene0000868,Unigene0000878,Unigene0000905,Unigene0001121,Unigene0001165,Unigene0001321,Unigene0001896,Unigene0002336,Unigene0003676,Unigene0004029,Unigene0004033,Unigene0004191,Unigene0004263,Unigene0004709,Unigene0004772,Unigene0004841,Unigene0004870,Unigene0004914,Unigene0005311,Unigene0005748,Unigene0005819,Unigene0005847,Unigene0006197,Unigene0006507,Unigene0006606,Unigene0006766,Unigene00…	93
DEV-VS-UNDEV	miR-457-5p	1	6	1.0002	7.2791	2.86347	0.0372171	*	Unigene0000013,Unigene0000566,Unigene0000682,Unigene0000851,Unigene0000922,Unigene0001004,Unigene0001165,Unigene0001196,Unigene0001330,Unigene0001497,Unigene0001576,Unigene0001701,Unigene0001764,Unigene0001791,Unigene0001803,Unigene0001910,Unigene0002339,Unigene0002341,Unigene0002342,Unigene0002368,Unigene0002379,Unigene0002439,Unigene0002513,Unigene0002590,Unigene0002945,Unigene0002981,Unigene00…	324
DEV-VS-UNDEV	miR-4649-5p	95	15	95.0156	18.1978	-2.3844	1.91e-12	**	Unigene0001001,Unigene0001731,Unigene0001732,Unigene0001733,Unigene0002041,Unigene0003646,Unigene0004023,Unigene0004101,Unigene0004727,Unigene0004841,Unigene0005081,Unigene0006179,Unigene0009280,Unigene0009684,Unigene0010032,Unigene0010033,Unigene0010093,Unigene0010330,Unigene0010331,Unigene0011336,Unigene0012306,Unigene0013523,Unigene0013864,Unigene0015530,Unigene0016394,Unigene0017354,Unigene00…	36
DEV-VS-UNDEV	miR-466-5p	243	65	243.04	78.857	-1.62388	1.29e-18	**	Unigene0000401,Unigene0000671,Unigene0000851,Unigene0000854,Unigene0000990,Unigene0001219,Unigene0001393,Unigene0001731,Unigene0001732,Unigene0001733,Unigene0001790,Unigene0001803,Unigene0001866,Unigene0001867,Unigene0001868,Unigene0001910,Unigene0001924,Unigene0002339,Unigene0002362,Unigene0002366,Unigene0002862,Unigene0003022,Unigene0003023,Unigene0003500,Unigene0003532,Unigene0003609,Unigene00…	231
DEV-VS-UNDEV	miR-466-3p	106	22	106.017	26.6901	-1.98992	2.82e-11	**	Unigene0000314,Unigene0000338,Unigene0000434,Unigene0000435,Unigene0000467,Unigene0000526,Unigene0000538,Unigene0000539,Unigene0000808,Unigene0000811,Unigene0000818,Unigene0000834,Unigene0000846,Unigene0000854,Unigene0000859,Unigene0000872,Unigene0000884,Unigene0000888,Unigene0000892,Unigene0000899,Unigene0000908,Unigene0000930,Unigene0000944,Unigene0000954,Unigene0000957,Unigene0000959,Unigene00…	993
DEV-VS-UNDEV	miR-4968-3p	21	2	21.0034	2.4264	-3.11373	0.00022538	**	Unigene0000013,Unigene0000566,Unigene0000682,Unigene0000829,Unigene0000851,Unigene0001196,Unigene0001248,Unigene0001330,Unigene0001497,Unigene0001764,Unigene0002339,Unigene0002341,Unigene0002981,Unigene0003283,Unigene0003499,Unigene0003579,Unigene0003645,Unigene0003667,Unigene0003693,Unigene0004032,Unigene0004093,Unigene0004215,Unigene0004628,Unigene0004645,Unigene0004675,Unigene0004735,Unigene00…	201
DEV-VS-UNDEV	miR-6089-3p	12	0	12.002	0.01	-10.2291	0.000806179	**	Unigene0001287,Unigene0004254,Unigene0006143,Unigene0007282,Unigene0008657,Unigene0009604,Unigene0009685,Unigene0009883,Unigene0009887,Unigene0009914,Unigene0011309,Unigene0012824,Unigene0013490,Unigene0013817,Unigene0014010,Unigene0014065,Unigene0017259,Unigene0019394,Unigene0020506,Unigene0020507,Unigene0020508,Unigene0020535,Unigene0022137,Unigene0022351,Unigene0023080,Unigene0026227	26
DEV-VS-UNDEV	miR-6238-3p	79	6	79.013	7.2791	-3.44026	1.13e-14	**	Unigene0000624,Unigene0000817,Unigene0000845,Unigene0000860,Unigene0000866,Unigene0000881,Unigene0000923,Unigene0000954,Unigene0000959,Unigene0000979,Unigene0000984,Unigene0000990,Unigene0000993,Unigene0001107,Unigene0001141,Unigene0001662,Unigene0001735,Unigene0001737,Unigene0001756,Unigene0001759,Unigene0001800,Unigene0001858,Unigene0001884,Unigene0002076,Unigene0002253,Unigene0002254,Unigene00…	365
DEV-VS-UNDEV	miR-6489-5p	84	16	84.0138	19.411	-2.11375	7.91e-10	**	Unigene0001689,Unigene0001789,Unigene0001866,Unigene0002337,Unigene0002902,Unigene0003587,Unigene0004057,Unigene0004132,Unigene0004238,Unigene0004683,Unigene0004820,Unigene0005040,Unigene0005763,Unigene0006889,Unigene0007355,Unigene0007539,Unigene0008243,Unigene0009632,Unigene0009708,Unigene0009713,Unigene0012195,Unigene0012980,Unigene0013579,Unigene0014064,Unigene0018170,Unigene0018192,Unigene00…	31
DEV-VS-UNDEV	miR-6489-3p	4018	1272	4018.66	1543.17	-1.38082	5.42e-223	**	Unigene0000035,Unigene0000682,Unigene0000976,Unigene0001187,Unigene0001484,Unigene0001880,Unigene0001881,Unigene0001894,Unigene0001898,Unigene0002630,Unigene0004409,Unigene0004873,Unigene0005097,Unigene0005312,Unigene0005848,Unigene0006396,Unigene0006606,Unigene0006858,Unigene0007116,Unigene0007789,Unigene0008688,Unigene0008755,Unigene0009063,Unigene0009795,Unigene0009880,Unigene0010045,Unigene00…	67
DEV-VS-UNDEV	miR-6491-5p	433	49	433.071	59.446	-2.86495	5.86e-63	**	Unigene0002730,Unigene0004727,Unigene0005025,Unigene0008749,Unigene0009949,Unigene0010888,Unigene0014474,Unigene0014595,Unigene0015017,Unigene0015108,Unigene0015785,Unigene0015886,Unigene0018222,Unigene0018432,Unigene0019770,Unigene0025783	16
DEV-VS-UNDEV	miR-6492-5p	371	99	371.061	120.105	-1.62736	1.03e-27	**	Unigene0000851,Unigene0001860,Unigene0001879,Unigene0001899,Unigene0002659,Unigene0003552,Unigene0004163,Unigene0004263,Unigene0004699,Unigene0004793,Unigene0004852,Unigene0005138,Unigene0006303,Unigene0006771,Unigene0007446,Unigene0007483,Unigene0007709,Unigene0008976,Unigene0009370,Unigene0009673,Unigene0010005,Unigene0010025,Unigene0010079,Unigene0010371,Unigene0010955,Unigene0012395,Unigene00…	56
DEV-VS-UNDEV	miR-6493-5p	1963	252	1963.32	305.723	-2.683	8.32e-261	**	Unigene0000879,Unigene0000881,Unigene0001766,Unigene0004834,Unigene0005860,Unigene0005971,Unigene0007355,Unigene0009673,Unigene0009685,Unigene0009691,Unigene0009745,Unigene0009843,Unigene0010079,Unigene0013645,Unigene0014487,Unigene0015097,Unigene0015510,Unigene0015628,Unigene0015629,Unigene0019319,Unigene0021554,Unigene0022316,Unigene0023052,Unigene0024632,Unigene0025063	25
DEV-VS-UNDEV	miR-6493-3p	3347	364	3347.55	441.599	-2.9223	0	**	Unigene0000002,Unigene0000107,Unigene0000852,Unigene0000853,Unigene0000904,Unigene0000935,Unigene0000953,Unigene0000957,Unigene0001063,Unigene0001074,Unigene0001765,Unigene0001776,Unigene0001783,Unigene0001833,Unigene0001895,Unigene0001910,Unigene0002184,Unigene0002233,Unigene0002241,Unigene0002293,Unigene0002375,Unigene0002934,Unigene0003486,Unigene0003501,Unigene0003529,Unigene0003862,Unigene00…	220
DEV-VS-UNDEV	miR-6494-5p	333	65	333.055	78.857	-2.07845	3.37e-34	**	Unigene0001277,Unigene0001313,Unigene0001868,Unigene0002867,Unigene0003591,Unigene0004841,Unigene0004867,Unigene0004967,Unigene0005301,Unigene0005780,Unigene0007307,Unigene0007355,Unigene0009294,Unigene0009691,Unigene0010070,Unigene0012414,Unigene0013224,Unigene0013444,Unigene0013693,Unigene0014127,Unigene0014328,Unigene0014350,Unigene0014414,Unigene0014430,Unigene0016496,Unigene0017140,Unigene00…	52
DEV-VS-UNDEV	miR-669-3p	17	1	17.0028	1.2132	-3.80888	0.000364308	**	Unigene0000253,Unigene0000381,Unigene0000382,Unigene0000400,Unigene0000526,Unigene0000538,Unigene0000539,Unigene0000550,Unigene0000561,Unigene0000808,Unigene0000818,Unigene0000834,Unigene0000851,Unigene0000854,Unigene0000858,Unigene0000859,Unigene0000860,Unigene0000872,Unigene0000889,Unigene0000892,Unigene0000917,Unigene0000918,Unigene0000930,Unigene0000935,Unigene0000942,Unigene0000944,Unigene00…	1013
DEV-VS-UNDEV	miR-709-3p	6	0	6.001	0.01	-9.22906	0.0297282	*	Unigene0000253,Unigene0000495,Unigene0000550,Unigene0000577,Unigene0000819,Unigene0000935,Unigene0000953,Unigene0000985,Unigene0001122,Unigene0001150,Unigene0001248,Unigene0001277,Unigene0001287,Unigene0001292,Unigene0001760,Unigene0001817,Unigene0001833,Unigene0001848,Unigene0001901,Unigene0002255,Unigene0002256,Unigene0002352,Unigene0002375,Unigene0002561,Unigene0003457,Unigene0003550,Unigene00…	223
DEV-VS-UNDEV	miR-7455-5p	6	0	6.001	0.01	-9.22906	0.0297282	*	Unigene0000656,Unigene0000804,Unigene0000851,Unigene0000879,Unigene0001392,Unigene0001868,Unigene0001884,Unigene0002366,Unigene0002369,Unigene0002684,Unigene0003549,Unigene0004093,Unigene0004222,Unigene0004669,Unigene0004965,Unigene0005037,Unigene0005137,Unigene0005581,Unigene0005819,Unigene0006775,Unigene0006793,Unigene0007228,Unigene0009060,Unigene0009496,Unigene0009673,Unigene0009684,Unigene00…	75
DEV-VS-UNDEV	miR-750-3p	312	61	312.051	74.0042	-2.0761	4.28e-32	**	Unigene0000834,Unigene0000892,Unigene0000904,Unigene0001107,Unigene0001111,Unigene0001131,Unigene0001139,Unigene0001275,Unigene0001276,Unigene0001803,Unigene0001824,Unigene0001843,Unigene0001894,Unigene0001910,Unigene0002254,Unigene0002255,Unigene0002256,Unigene0002275,Unigene0002884,Unigene0002949,Unigene0003265,Unigene0003506,Unigene0003550,Unigene0003603,Unigene0003665,Unigene0004028,Unigene00…	188
DEV-VS-UNDEV	miR-7550-5p	35	14	35.0057	16.9846	-1.04336	0.0193623	*	Unigene0000804,Unigene0000854,Unigene0000866,Unigene0000880,Unigene0001311,Unigene0002590,Unigene0003265,Unigene0003312,Unigene0005988,Unigene0007207,Unigene0007813,Unigene0009370,Unigene0009655,Unigene0009709,Unigene0010102,Unigene0011470,Unigene0013490,Unigene0013579,Unigene0015299,Unigene0017327,Unigene0017328,Unigene0017329,Unigene0019316,Unigene0019317,Unigene0021559,Unigene0022366,Unigene00…	27
DEV-VS-UNDEV	miR-7911-5p	37	67	37.0061	81.2834	1.1352	8.42e-05	**	Unigene0000055,Unigene0001767,Unigene0002041,Unigene0003340,Unigene0003396,Unigene0003557,Unigene0004174,Unigene0004843,Unigene0004851,Unigene0004919,Unigene0005039,Unigene0005610,Unigene0005725,Unigene0005819,Unigene0005853,Unigene0007075,Unigene0007627,Unigene0008562,Unigene0009161,Unigene0009168,Unigene0009262,Unigene0010888,Unigene0013608,Unigene0015163,Unigene0015227,Unigene0016434,Unigene00…	39
DEV-VS-UNDEV	miR-8485-3p	43	11	43.0071	13.345	-1.68828	0.000173804	**	Unigene0000001,Unigene0000019,Unigene0000039,Unigene0000040,Unigene0000055,Unigene0000292,Unigene0000467,Unigene0000709,Unigene0000811,Unigene0000818,Unigene0000829,Unigene0000854,Unigene0000855,Unigene0000874,Unigene0000888,Unigene0000889,Unigene0000892,Unigene0000916,Unigene0000929,Unigene0000942,Unigene0000943,Unigene0000944,Unigene0000953,Unigene0000957,Unigene0000959,Unigene0000984,Unigene00…	885
DEV-VS-UNDEV	miR-8530-3p	0	5	0.01	6.0659	9.24458	0.0170278	*	Unigene0000303,Unigene0000363,Unigene0000799,Unigene0000808,Unigene0000819,Unigene0000832,Unigene0000843,Unigene0000854,Unigene0001129,Unigene0001166,Unigene0001382,Unigene0001759,Unigene0001767,Unigene0001784,Unigene0001807,Unigene0001838,Unigene0001879,Unigene0001901,Unigene0001911,Unigene0002161,Unigene0002279,Unigene0002331,Unigene0003459,Unigene0003465,Unigene0003499,Unigene0003525,Unigene00…	238
DEV-VS-UNDEV	miR-iab-4-5p	172	37	172.028	44.8878	-1.93825	6.44e-17	**	Unigene0000200,Unigene0001995,Unigene0002237,Unigene0002337,Unigene0002952,Unigene0003635,Unigene0004081,Unigene0004082,Unigene0004245,Unigene0004820,Unigene0005763,Unigene0006228,Unigene0006291,Unigene0006893,Unigene0007213,Unigene0007214,Unigene0008703,Unigene0009651,Unigene0009826,Unigene0010269,Unigene0010915,Unigene0012189,Unigene0013582,Unigene0013611,Unigene0014147,Unigene0014489,Unigene00…	50
DEV-VS-UNDEV	miR-iab-8-5p	52	8	52.0085	9.7055	-2.42187	1.79e-07	**	Unigene0000200,Unigene0000851,Unigene0000923,Unigene0001884,Unigene0002802,Unigene0003527,Unigene0003665,Unigene0004024,Unigene0004025,Unigene0005076,Unigene0005443,Unigene0005799,Unigene0005811,Unigene0006893,Unigene0007801,Unigene0008219,Unigene0009637,Unigene0009673,Unigene0009907,Unigene0010105,Unigene0010387,Unigene0010631,Unigene0011556,Unigene0011733,Unigene0012201,Unigene0013054,Unigene00…	63
DEV-VS-UNDEV	novel-m0001-3p	3	14	3.0005	16.9846	2.50095	0.00210356	**	Unigene0000001,Unigene0000314,Unigene0000834,Unigene0000860,Unigene0000917,Unigene0000942,Unigene0001166,Unigene0001207,Unigene0001219,Unigene0001233,Unigene0001271,Unigene0001507,Unigene0001701,Unigene0001710,Unigene0001744,Unigene0001749,Unigene0001890,Unigene0002127,Unigene0002230,Unigene0002279,Unigene0002350,Unigene0002351,Unigene0002359,Unigene0002379,Unigene0002474,Unigene0002533,Unigene00…	300
DEV-VS-UNDEV	novel-m0002-3p	3	14	3.0005	16.9846	2.50095	0.00210356	**	Unigene0000001,Unigene0000314,Unigene0000834,Unigene0000860,Unigene0000917,Unigene0000942,Unigene0001166,Unigene0001207,Unigene0001219,Unigene0001233,Unigene0001271,Unigene0001507,Unigene0001701,Unigene0001710,Unigene0001744,Unigene0001749,Unigene0001890,Unigene0002127,Unigene0002230,Unigene0002279,Unigene0002350,Unigene0002351,Unigene0002359,Unigene0002379,Unigene0002474,Unigene0002533,Unigene00…	300
DEV-VS-UNDEV	novel-m0003-5p	6	26	6.001	31.5428	2.39404	3.51e-05	**	Unigene0000799,Unigene0000804,Unigene0000838,Unigene0000854,Unigene0000908,Unigene0000990,Unigene0000993,Unigene0001796,Unigene0001817,Unigene0001827,Unigene0001858,Unigene0002275,Unigene0002308,Unigene0002378,Unigene0002884,Unigene0002981,Unigene0003654,Unigene0003689,Unigene0004183,Unigene0004215,Unigene0004762,Unigene0004820,Unigene0004841,Unigene0005016,Unigene0005105,Unigene0005763,Unigene00…	117
DEV-VS-UNDEV	novel-m0012-3p	0	10	0.01	12.1318	10.2446	0.000320823	**	Unigene0000371,Unigene0000778,Unigene0000799,Unigene0000846,Unigene0000879,Unigene0000908,Unigene0001107,Unigene0001605,Unigene0001739,Unigene0001756,Unigene0001817,Unigene0001837,Unigene0001892,Unigene0001903,Unigene0002265,Unigene0002279,Unigene0002404,Unigene0002940,Unigene0003187,Unigene0003631,Unigene0003635,Unigene0003644,Unigene0003645,Unigene0003664,Unigene0004024,Unigene0004032,Unigene00…	210
DEV-VS-UNDEV	novel-m0019-3p	4	12	4.0007	14.5582	1.86351	0.0179938	*	Unigene0000682,Unigene0000809,Unigene0000959,Unigene0001094,Unigene0001127,Unigene0001165,Unigene0001551,Unigene0001731,Unigene0001732,Unigene0001733,Unigene0001760,Unigene0001772,Unigene0001803,Unigene0001843,Unigene0001862,Unigene0001903,Unigene0002268,Unigene0002275,Unigene0002336,Unigene0002355,Unigene0002933,Unigene0003552,Unigene0003598,Unigene0003681,Unigene0003689,Unigene0004026,Unigene00…	176
										In total,4102（After Remove Duplicate）
