# Supplementary material for: Identification of MicroRNAs and Their Target Genes Associated with Ovarian Development in Black Tiger Shrimp (Penaeus monodon) Using High-Throughput Sequencing
Source: Sci Rep. 2018 Aug 2;8:11602. doi: 10.1038/s41598-018-29597-y (PMC6072753; doi:10.1038/s41598-018-29597-y)
Supplement: Supplementary file 6 — Table S5 [file 41598_2018_29597_MOESM6_ESM.xlsx]

## Sheet: Sheet1
geneID	geneLength	unique-mapped-reads(75669057)	RPKM	Nr-ID	Nr-Score	Nr-Evalue	Nr-annotation	Swissprot-ID	Swissprot-Score	Swissprot-Evalue	Swissprot-annotation	KOG-Protein-or-Domain	KOG-Score	KOG-Evalue	KOG-ID	KOG-Function-Description	KO_id	KEGG-Evalue	KEGG-Score	KEGG-Gene	ko_definition	GO-BiologicalProcess	GO-MolecularFunction	GO-CellularComponent
Unigene0007216	1000	276	3.6475	gi|573902029|ref|XP_006638740.1|	457	8e-157	PREDICTED: serine/threonine-protein phosphatase 2A 56 kDa regulatory subunit delta isoform-like isoform X3 [Lepisosteus oculatus]	sp|Q28653|2A5D_RABIT	442	2e-150	Serine/threonine-protein phosphatase 2A 56 kDa regulatory subunit delta isoform OS=Oryctolagus cuniculus GN=PPP2R5D PE=2 SV=1	Hs5453954	442	7e-151	KOG2085	Serine/threonine protein phosphatase 2A, regulatory subunit	K11584	1e-152	446	bfo:BRAFLDRAFT_237525	protein phosphatase 2 (formerly 2A), regulatory subunit B'	GO:0019222//regulation of metabolic process;GO:0050794//regulation of cellular process	GO:0019888//protein phosphatase regulator activity	GO:0008287//protein serine/threonine phosphatase complex
Unigene0010263	2448	6464	34.8957	gi|91089631|ref|XP_973546.1|	620	0	PREDICTED: serine/threonine-protein phosphatase 2A catalytic subunit beta isoform [Tribolium castaneum]	sp|P67777|PP2AA_RABIT	617	0	Serine/threonine-protein phosphatase 2A catalytic subunit alpha isoform OS=Oryctolagus cuniculus GN=PPP2CA PE=2 SV=1	Hs4506017	617	0	KOG0371	Serine/threonine protein phosphatase 2A, catalytic subunit	K04382	0	622	isc:IscW_ISCW014549	protein phosphatase 2 (formerly 2A), catalytic subunit [EC:3.1.3.16]	GO:0010717//regulation of epithelial to mesenchymal transition;GO:0045860//positive regulation of protein kinase activity;GO:0007049//cell cycle	GO:0005102//receptor binding;GO:0016791//phosphatase activity;GO:0046983//protein dimerization activity;GO:0043169//cation binding	GO:0016020//membrane;GO:0043231//intracellular membrane-bounded organelle;GO:0031988//membrane-bounded vesicle;GO:0005819//spindle;GO:0098687;GO:0044444//cytoplasmic part
Unigene0022292	3033	1896	8.2613	gi|744827315|gb|AJD07837.1|	340	4e-107	calcineurin subunit B [Eriocheir sinensis]	sp|Q24214|CANB2_DROME	328	6e-104	Calcineurin subunit B type 2 OS=Drosophila melanogaster GN=CanB2 PE=1 SV=2	7290576	326	5e-104	KOG0034	Ca2+/calmodulin-dependent protein phosphatase (calcineurin subunit B), EF-Hand superfamily protein	K06268	1e-103	328	dya:Dyak_GE19147	protein phosphatase 3, regulatory subunit	GO:0044707;GO:0006259//DNA metabolic process;GO:0006464//cellular protein modification process;GO:0001505//regulation of neurotransmitter levels;GO:0042993//positive regulation of transcription factor import into nucleus	GO:0005515//protein binding;GO:0046872//metal ion binding;GO:0019888//protein phosphatase regulator activity;GO:0004722//protein serine/threonine phosphatase activity	GO:0016023//cytoplasmic membrane-bounded vesicle;GO:0008287//protein serine/threonine phosphatase complex
Unigene0020328	2844	595	2.7648	gi|283462222|gb|ADB22405.1|	82	4e-14	early mitotic inhibitor-like protein [Saccoglossus kowalevskii]	sp|Q4G163|FBX43_HUMAN	76.6	6e-13	F-box only protein 43 OS=Homo sapiens GN=FBXO43 PE=1 SV=3	--	--	--	--	--	K10318	1e-12	76.6	ecb:100055861	F-box protein 43	-	-	-
Unigene0002255	2487	0	0	gi|646716491|gb|KDR19729.1|	851	0	F-box/WD repeat-containing protein 1A [Zootermopsis nevadensis]	sp|Q3ULA2|FBW1A_MOUSE	824	0	F-box/WD repeat-containing protein 1A OS=Mus musculus GN=Btrc PE=1 SV=2	Hs4502477	823	0	KOG0281	Beta-TrCP (transducin repeats containing)/Slimb proteins	K03362	0	825	cqu:CpipJ_CPIJ017102	F-box and WD-40 domain protein 1/11	-	GO:0005515//protein binding	-
Unigene0023401	2049	2123	13.6927	gi|759053662|ref|XP_011336007.1|	1007	0	PREDICTED: serine/threonine-protein phosphatase 2A 65 kDa regulatory subunit A alpha isoform isoform X2 [Cerapachys biroi]	sp|P30153|2AAA_HUMAN	959	0	Serine/threonine-protein phosphatase 2A 65 kDa regulatory subunit A alpha isoform OS=Homo sapiens GN=PPP2R1A PE=1 SV=4	Hs21361399	959	0	KOG0211	Protein phosphatase 2A regulatory subunit A and related proteins	K03456	0	997	nvi:100117468	protein phosphatase 2 (formerly 2A), regulatory subunit A	-	-	-
Unigene0002256	2496	0	0	gi|646716491|gb|KDR19729.1|	846	0	F-box/WD repeat-containing protein 1A [Zootermopsis nevadensis]	sp|Q3ULA2|FBW1A_MOUSE	819	0	F-box/WD repeat-containing protein 1A OS=Mus musculus GN=Btrc PE=1 SV=2	Hs4502477	817	0	KOG0281	Beta-TrCP (transducin repeats containing)/Slimb proteins	K03362	0	819	cqu:CpipJ_CPIJ017102	F-box and WD-40 domain protein 1/11	-	GO:0005515//protein binding	-
Unigene0007501	4078	6603	21.3981	gi|744827317|gb|AJD07838.1|	1023	0	calcineurin subunit A [Eriocheir sinensis]	sp|Q27889|PP2B2_DROME	892	0	Serine/threonine-protein phosphatase 2B catalytic subunit 2 OS=Drosophila melanogaster GN=Pp2B-14D PE=1 SV=2	7293240	892	0	KOG0375	Serine-threonine phosphatase 2B, catalytic subunit	K04348	0	915	ame:411046	protein phosphatase 3, catalytic subunit [EC:3.1.3.16]	-	-	-
Unigene0025970	4743	791	2.204	gi|826434622|ref|XP_012529044.1|	579	2e-175	PREDICTED: serine/threonine-protein kinase 10 isoform X2 [Monomorium pharaonis]	sp|O55092|SLK_CAVPO	330	6e-92	STE20-like serine/threonine-protein kinase OS=Cavia porcellus GN=SLK PE=1 SV=1	7291778	442	5e-128	KOG0579	Ste20-like serine/threonine protein kinase	K08836	4e-159	526	phu:Phum_PHUM512860	STE20-like kinase [EC:2.7.11.1]	-	-	-
Unigene0018070	2170	1484	9.0377	gi|675375404|gb|KFM68306.1|	310	1e-97	Calcium-binding protein p22, partial [Stegodyphus mimosarum]	sp|P61023|CHP1_RAT	251	9e-77	Calcineurin B homologous protein 1 OS=Rattus norvegicus GN=Chp1 PE=1 SV=2	7296698	270	1e-84	KOG0034	Ca2+/calmodulin-dependent protein phosphatase (calcineurin subunit B), EF-Hand superfamily protein	K06268	2e-95	301	ame:408982	protein phosphatase 3, regulatory subunit	-	-	-
Unigene0007449	5951	2587	5.745	gi|189238934|ref|XP_971164.2|	850	0	PREDICTED: serine/threonine-protein phosphatase 2A 56 kDa regulatory subunit epsilon isoform [Tribolium castaneum]	sp|Q6PD03|2A5A_MOUSE	723	0	Serine/threonine-protein phosphatase 2A 56 kDa regulatory subunit alpha isoform OS=Mus musculus GN=Ppp2r5a PE=2 SV=1	7301601	799	0	KOG2085	Serine/threonine protein phosphatase 2A, regulatory subunit	K11584	0	850	tca:659798	protein phosphatase 2 (formerly 2A), regulatory subunit B'	GO:0019222//regulation of metabolic process;GO:0050794//regulation of cellular process	GO:0019888//protein phosphatase regulator activity	GO:0008287//protein serine/threonine phosphatase complex
Unigene0010183	2906	17204	78.2376	gi|817051722|ref|XP_012252546.1|	666	0	PREDICTED: serine/threonine-protein phosphatase alpha-2 isoform [Athalia rosae]	sp|Q6NVU2|PPIG_XENTR	630	0	Serine/threonine-protein phosphatase PP1-gamma catalytic subunit OS=Xenopus tropicalis GN=ppp1cc PE=2 SV=1	Hs4506003	630	0	KOG0374	Serine/threonine specific protein phosphatase PP1, catalytic subunit	K06269	0	656	nvi:100117237	protein phosphatase 1, catalytic subunit [EC:3.1.3.16]	GO:0006796//phosphate-containing compound metabolic process	GO:0016791//phosphatase activity	-
Unigene0026313	1544	2476	21.1926	gi|340367905|ref|XP_003382493.1|	397	2e-132	PREDICTED: serine/threonine-protein phosphatase 2A catalytic subunit beta isoform [Amphimedon queenslandica]	sp|P23636|PP2A2_SCHPO	395	9e-133	Major serine/threonine-protein phosphatase PP2A-2 catalytic subunit OS=Schizosaccharomyces pombe (strain 972 / ATCC 24843) GN=ppa2 PE=3 SV=1	SPBC16H5.07c	395	1e-133	KOG0371	Serine/threonine protein phosphatase 2A, catalytic subunit	K04382	6e-132	393	bta:524361	protein phosphatase 2 (formerly 2A), catalytic subunit [EC:3.1.3.16]	GO:0042221//response to chemical;GO:0043170;GO:0044237//cellular metabolic process;GO:0006950//response to stress	GO:0005488//binding;GO:0016787//hydrolase activity	GO:0005856//cytoskeleton;GO:0044446;GO:0043227//membrane-bounded organelle;GO:0005694//chromosome
Unigene0015235	3226	25401	104.056	gi|817250596|emb|CFW94149.1|	299	2e-91	Csa-calmodulin 1, partial [Cupiennius salei]	sp|P62154|CALM_LOCMI	297	2e-92	Calmodulin OS=Locusta migratoria PE=1 SV=2	7303485	297	2e-93	KOG0027	Calmodulin and related proteins (EF-Hand superfamily)	K02183	3e-92	297	tca:660864	calmodulin	GO:0019725//cellular homeostasis;GO:0007052//mitotic spindle organization;GO:0006915//apoptotic process;GO:0045168//cell-cell signaling involved in cell fate commitment;GO:0007411//axon guidance;GO:0042993//positive regulation of transcription factor import into nucleus;GO:0032414//positive regulation of ion transmembrane transporter activity;GO:0023058;GO:0050954//sensory perception of mechanica…	GO:0032028//myosin head/neck binding;GO:0046872//metal ion binding	GO:0016461//unconventional myosin complex;GO:0031090//organelle membrane;GO:0031981//nuclear lumen;GO:0042995//cell projection;GO:0005815//microtubule organizing center;GO:0005819//spindle;GO:0044444//cytoplasmic part
Unigene0008755	3689	39255	140.627	gi|675372838|gb|KFM65740.1|	445	6e-142	Cytoplasmic polyadenylation element-binding protein 1-B, partial [Stegodyphus mimosarum]	sp|Q5R733|CPEB1_PONAB	431	1e-136	Cytoplasmic polyadenylation element-binding protein 1 OS=Pongo abelii GN=CPEB1 PE=2 SV=1	Hs19923836	432	2e-136	KOG0129	Predicted RNA-binding protein (RRM superfamily)	K02602	7e-139	446	spu:581876	oo18 RNA-binding protein	GO:0043200//response to amino acid;GO:0044763;GO:0002181//cytoplasmic translation;GO:0032868//response to insulin;GO:0001666//response to hypoxia;GO:0010608//posttranscriptional regulation of gene expression;GO:0050794//regulation of cellular process	GO:0003730//mRNA 3'-UTR binding;GO:0030371//translation repressor activity;GO:0036094//small molecule binding	GO:0044456;GO:0043231//intracellular membrane-bounded organelle;GO:0005737//cytoplasm;GO:0042995//cell projection;GO:0043232;GO:0005886//plasma membrane;GO:0030529//ribonucleoprotein complex
Unigene0006822	3664	1921	6.9287	gi|558854132|gb|AHA93093.1|	791	0	mitogen-activated protein kinase kinase [Scylla paramamosain]	sp|Q24324|DSOR1_DROME	525	2e-173	Dual specificity mitogen-activated protein kinase kinase dSOR1 OS=Drosophila melanogaster GN=Dsor1 PE=1 SV=2	7291037	525	2e-174	KOG0581	Mitogen-activated protein kinase kinase (MAP2K)	K04368	0	550	phu:Phum_PHUM413460	mitogen-activated protein kinase kinase 1 [EC:2.7.12.2]	GO:0006796//phosphate-containing compound metabolic process;GO:0006464//cellular protein modification process	GO:0004672//protein kinase activity;GO:0032550	-
Unigene0007170	811	58	0.9451	gi|293339568|gb|ADE44091.1|	367	7e-116	phosphoinositide 3-kinase isoform b [Panulirus argus]	sp|O35904|PK3CD_MOUSE	263	3e-79	Phosphatidylinositol 4,5-bisphosphate 3-kinase catalytic subunit delta isoform OS=Mus musculus GN=Pik3cd PE=1 SV=2	7300643	306	2e-95	KOG0904	Phosphatidylinositol 3-kinase catalytic subunit (p110)	K00922	2e-101	326	api:100160001	phosphatidylinositol-4,5-bisphosphate 3-kinase [EC:2.7.1.153]	GO:0046488//phosphatidylinositol metabolic process;GO:0048017//inositol lipid-mediated signaling	GO:0032550;GO:0016772//transferase activity, transferring phosphorus-containing groups	-
Unigene0022871	930	0	0	gi|13173395|gb|AAK14389.1|	383	1e-131	Ras [Marsupenaeus japonicus]	sp|P18262|RAS_ARTSA	301	3e-101	Ras-like protein (Fragment) OS=Artemia salina PE=3 SV=1	7299191	291	7e-98	KOG0395	Ras-related GTPase	K07827	6e-100	299	cqu:CpipJ_CPIJ006054	GTPase KRas	-	-	-
Unigene0014312	2522	6132	32.1321	gi|256574616|dbj|BAH98113.1|	742	0	GTP binding protein alpha subunit Gi [Marsupenaeus japonicus]	sp|P41776|GNAI_HOMAM	706	0	Guanine nucleotide-binding protein G(i) subunit alpha OS=Homarus americanus PE=2 SV=2	7295305	614	0	KOG0082	G-protein alpha subunit (small G protein superfamily)	K04630	0	644	ame:411704	guanine nucleotide binding protein (G protein), alpha inhibiting activity polypeptide	GO:0007187//G-protein coupled receptor signaling pathway, coupled to cyclic nucleotide second messenger	GO:0060089;GO:0043169//cation binding;GO:0032403//protein complex binding;GO:0017111//nucleoside-triphosphatase activity;GO:0017076//purine nucleotide binding;GO:0032550	-
Unigene0000055	2153	152	0.933	gi|641650647|ref|XP_008189819.1|	676	0	PREDICTED: cAMP-dependent protein kinase catalytic subunit [Acyrthosiphon pisum]	sp|P12370|KAPC_DROME	662	0	cAMP-dependent protein kinase catalytic subunit OS=Drosophila melanogaster GN=Pka-C1 PE=1 SV=3	7297542	662	0	KOG0616	cAMP-dependent protein kinase catalytic subunit (PKA)	K04345	0	676	api:100159120	protein kinase A [EC:2.7.11.11]	GO:0006796//phosphate-containing compound metabolic process;GO:0006464//cellular protein modification process	GO:0004690//cyclic nucleotide-dependent protein kinase activity;GO:0032550	-
Unigene0018111	2209	291	1.7409	gi|642934683|ref|XP_008197768.1|	208	7e-53	PREDICTED: Ca(2+)/calmodulin-responsive adenylate cyclase isoform X6 [Tribolium castaneum]	sp|P32870|CYA1_DROME	82.4	1e-14	Ca(2+)/calmodulin-responsive adenylate cyclase OS=Drosophila melanogaster GN=rut PE=1 SV=2	7293001	82.4	2e-15	KOG3619	Adenylate/guanylate cyclase	K08041	8e-54	207	tca:661438	adenylate cyclase 1 [EC:4.6.1.1]	-	-	-
Unigene0018463	1854	651	4.6404	gi|528323948|gb|AGS38337.1|	769	0	ERK [Litopenaeus vannamei]	sp|P26696|MK01_XENLA	637	0	Mitogen-activated protein kinase 1 OS=Xenopus laevis GN=mapk1 PE=1 SV=3	Hs20986531	629	0	KOG0660	Mitogen-activated protein kinase	K04371	0	659	tca:655225	extracellular signal-regulated kinase 1/2 [EC:2.7.11.24]	GO:0035556//intracellular signal transduction;GO:0006796//phosphate-containing compound metabolic process;GO:0006464//cellular protein modification process	GO:0004702//receptor signaling protein serine/threonine kinase activity;GO:0032550	-
Unigene0016434	1594	137	1.1358	gi|291486753|dbj|BAI87826.1|	798	0	c-jun N-terminal kinase [Marsupenaeus japonicus]	sp|P92208|JNK_DROME	676	0	Stress-activated protein kinase JNK OS=Drosophila melanogaster GN=bsk PE=1 SV=1	7297631	676	0	KOG0665	Jun-N-terminal kinase (JNK)	K04440	0	736	nvi:100121916	c-Jun N-terminal kinase [EC:2.7.11.24]	GO:0035556//intracellular signal transduction;GO:0006796//phosphate-containing compound metabolic process;GO:0006464//cellular protein modification process	GO:0004702//receptor signaling protein serine/threonine kinase activity;GO:0032550	-
Unigene0014127	2708	856	4.1774	gi|524876138|ref|XP_005094788.1|	1110	0	PREDICTED: ribosomal protein S6 kinase 2 beta-like [Aplysia californica]	sp|P51812|KS6A3_HUMAN	1071	0	Ribosomal protein S6 kinase alpha-3 OS=Homo sapiens GN=RPS6KA3 PE=1 SV=1	Hs4759050	1071	0	KOG0603	Ribosomal protein S6 kinase	K04373	0	1084	xla:399376	p90 ribosomal S6 kinase [EC:2.7.11.1]	-	-	-
Unigene0015927	2931	7559	34.0824	gi|395506805|ref|XP_003757720.1|	395	1e-124	PREDICTED: aurora kinase A [Sarcophilus harrisii]	sp|Q2TA06|AURKA_BOVIN	389	8e-124	Aurora kinase A OS=Bos taurus GN=AURKA PE=2 SV=1	Hs4507275	385	5e-123	KOG0580	Serine/threonine protein kinase	K11481	1e-125	395	ecb:100050161	aurora kinase A [EC:2.7.11.1]	-	-	-
Unigene0022872	929	0	0	gi|13173395|gb|AAK14389.1|	383	1e-131	Ras [Marsupenaeus japonicus]	sp|P18262|RAS_ARTSA	301	3e-101	Ras-like protein (Fragment) OS=Artemia salina PE=3 SV=1	7299191	291	7e-98	KOG0395	Ras-related GTPase	K07827	6e-100	299	cqu:CpipJ_CPIJ006054	GTPase KRas	-	-	-
Unigene0003529	2697	1691	8.286	gi|259013490|ref|NP_001158489.1|	461	9e-152	aurora kinase A [Saccoglossus kowalevskii]	sp|O14965|AURKA_HUMAN	439	5e-144	Aurora kinase A OS=Homo sapiens GN=AURKA PE=1 SV=2	Hs4507275	439	9e-145	KOG0580	Serine/threonine protein kinase	K11481	7e-146	442	nve:NEMVE_v1g230469	aurora kinase A [EC:2.7.11.1]	GO:0010608//posttranscriptional regulation of gene expression;GO:0007056//spindle assembly involved in female meiosis;GO:0016572//histone phosphorylation;GO:0044380//protein localization to cytoskeleton;GO:0060282//positive regulation of oocyte development;GO:0009798//axis specification;GO:0042981//regulation of apoptotic process;GO:0010646//regulation of cell communication;GO:0051299//centrosome…	GO:0004674//protein serine/threonine kinase activity;GO:0019900//kinase binding;GO:0032550;GO:0044389	GO:0033267;GO:0005819//spindle;GO:0001674//female germ cell nucleus;GO:0044444//cytoplasmic part;GO:0005813//centrosome
Unigene0020451	6396	4744	9.8021	gi|828095794|gb|AKK23736.1|	760	0	phosphatidylinositol-3-kinase p85 alpha [Nilaparvata lugens]	sp|Q5R685|P85A_PONAB	362	1e-105	Phosphatidylinositol 3-kinase regulatory subunit alpha OS=Pongo abelii GN=PIK3R1 PE=2 SV=1	Hs16158568	360	7e-106	KOG4637	Adaptor for phosphoinositide 3-kinase	K02649	0	757	ame:408577	phosphoinositide-3-kinase, regulatory subunit	GO:0009987//cellular process	-	-
Unigene0018112	5054	550	1.4382	gi|642934685|ref|XP_008197769.1|	1435	0	PREDICTED: Ca(2+)/calmodulin-responsive adenylate cyclase isoform X7 [Tribolium castaneum]	sp|P19754|ADCY1_BOVIN	870	0	Adenylate cyclase type 1 OS=Bos taurus GN=ADCY1 PE=1 SV=1	Hs10181096	774	0	KOG3619	Adenylate/guanylate cyclase	K08041	0	1425	tca:661438	adenylate cyclase 1 [EC:4.6.1.1]	-	-	-
Unigene0009887	9150	3759	5.4292	gi|306530847|gb|ADM88556.1|	3579	0	fatty acid synthase [Litopenaeus vannamei]	sp|P12276|FAS_CHICK	1070	0	Fatty acid synthase OS=Gallus gallus GN=FASN PE=1 SV=5	7295848	1917	0	KOG1202	Animal-type fatty acid synthase and related proteins	K00665	0	2071	phu:Phum_PHUM565830	fatty acid synthase, animal type [EC:2.3.1.85]	GO:0044710	GO:0046914//transition metal ion binding;GO:0016491//oxidoreductase activity;GO:0016297//acyl-[acyl-carrier-protein] hydrolase activity	-
Unigene0018201	1610	2203	18.083	gi|170058667|ref|XP_001865020.1|	448	7e-151	malonyl CoA-acyl carrier protein transacylase [Culex quinquefasciatus]	sp|Q8T3L6|FABD_DROME	383	7e-127	Probable malonyl-CoA-acyl carrier protein transacylase, mitochondrial OS=Drosophila melanogaster GN=beg PE=2 SV=2	7294021	383	1e-127	KOG2926	Malonyl-CoA:ACP transacylase	K00645	5e-152	448	cqu:CpipJ_CPIJ014934	[acyl-carrier-protein] S-malonyltransferase [EC:2.3.1.39]	-	-	-
Unigene0014492	8891	2196	3.2641	gi|642926044|ref|XP_008194742.1|	3056	0	PREDICTED: acetyl-CoA carboxylase isoform X3 [Tribolium castaneum]	sp|P11029|ACAC_CHICK	2997	0	Acetyl-CoA carboxylase OS=Gallus gallus GN=ACAC PE=1 SV=1	7304119	2934	0	KOG0368	Acetyl-CoA carboxylase	K11262	0	3060	phu:Phum_PHUM424350	acetyl-CoA carboxylase / biotin carboxylase [EC:6.4.1.2 6.3.4.14]	GO:1901576;GO:0006631//fatty acid metabolic process;GO:0006637//acyl-CoA metabolic process;GO:0044711;GO:0044249//cellular biosynthetic process	GO:0032550;GO:0016421//CoA carboxylase activity;GO:0043169//cation binding;GO:0016879//ligase activity, forming carbon-nitrogen bonds	GO:0043227//membrane-bounded organelle;GO:0044444//cytoplasmic part
Unigene0015019	1472	364	3.2679	gi|665784290|ref|XP_008556790.1|	545	0	PREDICTED: 3-oxoacyl-[acyl-carrier-protein] synthase, mitochondrial-like [Microplitis demolitor]	sp|Q9NWU1|OXSM_HUMAN	489	4e-168	3-oxoacyl-[acyl-carrier-protein] synthase, mitochondrial OS=Homo sapiens GN=OXSM PE=1 SV=1	Hs8923559	489	6e-169	KOG1394	3-oxoacyl-(acyl-carrier-protein) synthase (I and II)	K09458	0	537	ame:413655	3-oxoacyl-[acyl-carrier-protein] synthase II [EC:2.3.1.179]	GO:0008152//metabolic process	GO:0016740//transferase activity	-
Unigene0026104	3378	29603	115.813	gi|646723674|gb|KDR24204.1|	560	0	Serine/threonine-protein kinase grp [Zootermopsis nevadensis]	sp|O61661|CHK1_DROME	511	1e-167	Serine/threonine-protein kinase grp OS=Drosophila melanogaster GN=grp PE=1 SV=2	7298323	507	1e-166	KOG0590	Checkpoint kinase and related serine/threonine protein kinases	K02216	3e-179	541	ame:413964	serine/threonine-protein kinase Chk1 [EC:2.7.11.1]	GO:0006796//phosphate-containing compound metabolic process	GO:0036094//small molecule binding;GO:0004672//protein kinase activity;GO:1901363;GO:0097159//organic cyclic compound binding	-
Unigene0013444	3451	2392	9.1601	gi|762126579|ref|XP_011446350.1|	850	0	PREDICTED: serine/threonine-protein kinase PLK1-like [Crassostrea gigas]	sp|P62205|PLK1_XENTR	797	0	Serine/threonine-protein kinase PLK1 OS=Xenopus tropicalis GN=plk1 PE=2 SV=1	Hs21359873	769	0	KOG0575	Polo-like serine/threonine protein kinase	K06631	0	797	xtr:407937	polo-like kinase 1 [EC:2.7.11.21]	GO:0006357//regulation of transcription from RNA polymerase II promoter;GO:0000280//nuclear division;GO:0003006//developmental process involved in reproduction;GO:0006796//phosphate-containing compound metabolic process;GO:0061640;GO:0044772//mitotic cell cycle phase transition;GO:0042981//regulation of apoptotic process;GO:0000077//DNA damage checkpoint;GO:0006464//cellular protein modification …	GO:0004672//protein kinase activity;GO:0019900//kinase binding;GO:0032550;GO:0015631//tubulin binding	GO:0043231//intracellular membrane-bounded organelle;GO:0005815//microtubule organizing center
Unigene0009879	5104	2065	5.3468	gi|831567149|ref|XP_012733613.1|	76.6	5e-11	PREDICTED: separin [Fundulus heteroclitus]	sp|P60330|ESPL1_MOUSE	54.7	9e-06	Separin OS=Mus musculus GN=Espl1 PE=1 SV=1	--	--	--	--	--	K02365	5e-13	79.7	spu:576865	separase [EC:3.4.22.49]	-	-	-
Unigene0023002	2980	970	4.3017	gi|585694619|ref|XP_006821857.1|	134	2e-30	PREDICTED: G2/mitotic-specific cyclin-B-like [Saccoglossus kowalevskii]	sp|Q7XSJ6|CCB21_ORYSJ	128	5e-30	Cyclin-B2-1 OS=Oryza sativa subsp. japonica GN=CYCB2-1 PE=1 SV=2	At5g06150	127	3e-30	KOG0653	Cyclin B and related kinase-activating proteins	K06627	2e-24	112	rno:114494	cyclin A	-	-	-
Unigene0018064	1716	4313	33.2157	gi|225712154|gb|ACO11923.1|	273	1e-84	Mitotic spindle assembly checkpoint protein MAD2A [Lepeophtheirus salmonis]	sp|Q9Z1B5|MD2L1_MOUSE	236	2e-72	Mitotic spindle assembly checkpoint protein MAD2A OS=Mus musculus GN=Mad2l1 PE=1 SV=2	Hs4505067	236	4e-73	KOG3285	Spindle assembly checkpoint protein	K02537	4e-78	252	xtr:100125170	mitotic spindle assembly checkpoint protein MAD2	-	-	-
Unigene0024651	1547	187	1.5975	gi|762113084|ref|XP_011439290.1|	213	4e-59	PREDICTED: cell division cycle 7-related protein kinase-like [Crassostrea gigas]	sp|O00311|CDC7_HUMAN	198	2e-54	Cell division cycle 7-related protein kinase OS=Homo sapiens GN=CDC7 PE=1 SV=1	Hs4502715	198	2e-55	KOG1167	Serine/threonine protein kinase of the CDC7 subfamily involved in DNA synthesis, repair and recombination	K02214	1e-56	202	dre:492768	cell division control protein 7 [EC:2.7.11.1]	-	-	-
Unigene0020035	3071	616	2.6508	gi|734629240|ref|XP_010742899.1|	314	3e-88	PREDICTED: dual specificity protein kinase TTK [Larimichthys crocea]	sp|Q8AYG3|TTK_DANRE	304	4e-86	Dual specificity protein kinase Ttk OS=Danio rerio GN=ttk PE=1 SV=2	Hs20547712	287	9e-82	KOG0596	Dual specificity; serine/threonine and tyrosine kinase	K08866	2e-86	303	rno:315852	serine/threonine-protein kinase TTK/MPS1 [EC:2.7.12.1]	GO:0009987//cellular process	GO:0004672//protein kinase activity	-
Unigene0025347	2095	52664	332.209	gi|817080779|ref|XP_012262868.1|	379	4e-120	PREDICTED: G2/mitotic-specific cyclin-B3 [Athalia rosae]	sp|Q9I7I0|CCNB3_DROME	339	3e-105	G2/mitotic-specific cyclin-B3 OS=Drosophila melanogaster GN=CycB3 PE=1 SV=1	CE13315	270	3e-82	KOG0653	Cyclin B and related kinase-activating proteins	K05868	1e-115	364	ame:413667	cyclin B	GO:1901990//regulation of mitotic cell cycle phase transition	GO:0019900//kinase binding	GO:0043231//intracellular membrane-bounded organelle
Unigene0023103	2447	181052	977.802	gi|197700136|gb|ACH72068.1|	831	0	cyclin B [Penaeus monodon]	sp|P24862|CCNB_PATVU	380	6e-122	G2/mitotic-specific cyclin-B OS=Patella vulgata PE=2 SV=1	Hs14327896	342	1e-107	KOG0653	Cyclin B and related kinase-activating proteins	K05868	1e-110	351	xla:379888	cyclin B	-	-	-
Unigene0022209	2432	2888	15.6933	gi|543740956|ref|XP_005511359.1|	450	3e-145	PREDICTED: origin recognition complex subunit 2 [Columba livia]	sp|Q91628|ORC2_XENLA	424	9e-137	Origin recognition complex subunit 2 OS=Xenopus laevis GN=orc2 PE=2 SV=1	7299828	408	1e-130	KOG2928	Origin recognition complex, subunit 2	K02604	5e-138	428	xla:394365	origin recognition complex subunit 2	-	-	GO:0044427//chromosomal part;GO:0043234//protein complex;GO:0043231//intracellular membrane-bounded organelle
Unigene0006660	562	53	1.2463	gi|768448231|ref|XP_011566136.1|	68.2	1e-10	PREDICTED: tyrosine-protein kinase Abl-like [Plutella xylostella]	--	--	--	--	--	--	--	--	--	K06619	1e-09	61.6	api:100166139	proto-oncogene tyrosine-protein kinase ABL1 [EC:2.7.10.2]	GO:0016310//phosphorylation	GO:0036094//small molecule binding;GO:0004672//protein kinase activity;GO:1901363;GO:0097159//organic cyclic compound binding	-
Unigene0013859	2177	144466	876.978	gi|197700142|gb|ACH72071.1|	920	0	cyclin A [Penaeus monodon]	sp|P24861|CCNA_PATVU	328	8e-103	G2/mitotic-specific cyclin-A OS=Patella vulgata PE=2 SV=1	Hs4502613	305	1e-94	KOG0654	G2/Mitotic-specific cyclin A	K06627	8e-103	330	nvi:100116491	cyclin A	GO:0051726//regulation of cell cycle	GO:0019900//kinase binding	GO:0043231//intracellular membrane-bounded organelle
Unigene0024713	2019	1950	12.7638	gi|675375628|gb|KFM68530.1|	596	0	Cell division cycle protein 16-like protein, partial [Stegodyphus mimosarum]	sp|Q13042|CDC16_HUMAN	569	0	Cell division cycle protein 16 homolog OS=Homo sapiens GN=CDC16 PE=1 SV=2	Hs14110371	565	0	KOG1173	Anaphase-promoting complex (APC), Cdc16 subunit	K03353	0	578	tgu:100227629	anaphase-promoting complex subunit 6	-	-	-
Unigene0021066	1268	126	1.3132	gi|645015659|ref|XP_008206556.1|	100	8e-20	PREDICTED: microtubule-associated protein futsch-like [Nasonia vitripennis]	sp|Q99MU0|DBF4A_CRIGR	68.6	4e-11	Protein DBF4 homolog A OS=Cricetulus griseus GN=DBF4 PE=2 SV=1	Hs22035682	66.6	2e-11	KOG4139	Protein kinase essential for the initiation of DNA replication	K06629	2e-14	79.7	dre:799015	activator of S phase kinase	-	-	-
Unigene0018461	2403	12483	68.651	gi|762120424|ref|XP_011443137.1|	1144	0	PREDICTED: DNA replication licensing factor mcm7-like [Crassostrea gigas]	sp|Q6NX31|MCM7_XENTR	1107	0	DNA replication licensing factor mcm7 OS=Xenopus tropicalis GN=mcm7 PE=2 SV=1	Hs21359886	1094	0	KOG0482	DNA replication licensing factor, MCM7 component	K02210	0	1113	dre:192333	minichromosome maintenance protein 7 (cell division control protein 47)	GO:0006259//DNA metabolic process;GO:0032392//DNA geometric change	GO:0032550;GO:0003676//nucleic acid binding;GO:0004386//helicase activity	GO:0043231//intracellular membrane-bounded organelle;GO:0043234//protein complex
Unigene0024206	3188	3459	14.3388	gi|817063934|ref|XP_012253687.1|	829	0	PREDICTED: histone deacetylase Rpd3 [Athalia rosae]	sp|Q94517|HDAC1_DROME	798	0	Histone deacetylase Rpd3 OS=Drosophila melanogaster GN=Rpd3 PE=1 SV=2	7292522	798	0	KOG1342	Histone deacetylase complex, catalytic component RPD3	K06067	0	825	nvi:100116051	histone deacetylase 1/2 [EC:3.5.1.98]	GO:0034645//cellular macromolecule biosynthetic process;GO:0010468//regulation of gene expression;GO:0016575//histone deacetylation	GO:0017136//NAD-dependent histone deacetylase activity	GO:0043231//intracellular membrane-bounded organelle
Unigene0013978	2790	9489	44.9467	gi|646711200|gb|KDR16461.1|	1316	0	DNA replication licensing factor MCM4 [Zootermopsis nevadensis]	sp|Q26454|MCM4_DROME	1258	0	DNA replication licensing factor MCM4 OS=Drosophila melanogaster GN=dpa PE=1 SV=2	7304207	1258	0	KOG0478	DNA replication licensing factor, MCM4 component	K02212	0	1301	tca:662486	minichromosome maintenance protein 4 (cell division control protein 54)	GO:0044786//cell cycle DNA replication;GO:0007051//spindle organization;GO:0032392//DNA geometric change	GO:0003678//DNA helicase activity;GO:0032550;GO:0003676//nucleic acid binding	GO:0043231//intracellular membrane-bounded organelle;GO:0043234//protein complex
Unigene0020228	4930	1986	5.3237	gi|646714834|gb|KDR18667.1|	1804	0	Structural maintenance of chromosomes protein 1A [Zootermopsis nevadensis]	sp|Q9CU62|SMC1A_MOUSE	1281	0	Structural maintenance of chromosomes protein 1A OS=Mus musculus GN=Smc1a PE=1 SV=4	7301097	1462	0	KOG0018	Structural maintenance of chromosome protein 1 (sister chromatid cohesion complex Cohesin, subunit SMC1)	K06636	0	1754	nvi:100120122	structural maintenance of chromosome 1	GO:0007062//sister chromatid cohesion	GO:0046983//protein dimerization activity;GO:0032550	GO:0043234//protein complex;GO:0043232;GO:0043231//intracellular membrane-bounded organelle
Unigene0020029	948	83	1.157	gi|524879545|ref|XP_005096447.1|	298	1e-95	PREDICTED: transcription factor E2F4-like [Aplysia californica]	sp|Q6DE14|E2F4_XENLA	291	2e-94	Transcription factor E2F4 OS=Xenopus laevis GN=e2f4 PE=1 SV=1	Hs12669915	287	4e-93	KOG2577	Transcription factor E2F/dimerization partner (TDP)	K04682	3e-94	291	xla:446541	E2F transcription factor 4/5	GO:0007017//microtubule-based process;GO:0006357//regulation of transcription from RNA polymerase II promoter;GO:0008283//cell proliferation;GO:0032535//regulation of cellular component size;GO:0048468//cell development;GO:0019725//cellular homeostasis;GO:0042384//cilium assembly;GO:0030855//epithelial cell differentiation;GO:0003013;GO:0007049//cell cycle	GO:0005515//protein binding;GO:0001071//nucleic acid binding transcription factor activity;GO:0003676//nucleic acid binding	GO:0043231//intracellular membrane-bounded organelle;GO:0043234//protein complex
Unigene0011303	2466	1076	5.7663	gi|585675652|ref|XP_006818820.1|	387	4e-122	PREDICTED: membrane-associated tyrosine- and threonine-specific cdc2-inhibitory kinase-like [Saccoglossus kowalevskii]	sp|Q9ESG9|PMYT1_MOUSE	300	2e-90	Membrane-associated tyrosine- and threonine-specific cdc2-inhibitory kinase OS=Mus musculus GN=Pkmyt1 PE=2 SV=3	HsM4758928	289	5e-87	KOG0601	Cyclin-dependent kinase WEE1	K06633	2e-103	336	bfo:BRAFLDRAFT_121900	membrane-associated tyrosine- and threonine-specific cdc2-inhibitory kinase [EC:2.7.11.1]	-	-	-
Unigene0019782	1945	661	4.4912	gi|815797412|ref|XP_012219394.1|	267	1e-78	PREDICTED: transcription factor E2F3 isoform X3 [Linepithema humile]	sp|O00716|E2F3_HUMAN	193	9e-53	Transcription factor E2F3 OS=Homo sapiens GN=E2F3 PE=1 SV=1	Hs4503433	193	1e-53	KOG2577	Transcription factor E2F/dimerization partner (TDP)	K06620	1e-61	213	phu:Phum_PHUM220810	E2F transcription factor 1/3	-	-	-
Unigene0024674	3360	5704	22.4348	gi|817184846|ref|XP_012283649.1|	406	9e-127	PREDICTED: transcription factor Dp-1 isoform X5 [Orussus abietinus]	sp|Q14186|TFDP1_HUMAN	366	9e-114	Transcription factor Dp-1 OS=Homo sapiens GN=TFDP1 PE=1 SV=1	Hs6005900	366	1e-114	KOG2829	E2F-like protein	K09394	8e-126	401	ame:409887	transcription factor Dp, invertebrate	GO:0044763;GO:0034645//cellular macromolecule biosynthetic process;GO:0010468//regulation of gene expression	GO:0003676//nucleic acid binding;GO:0001071//nucleic acid binding transcription factor activity	GO:0043231//intracellular membrane-bounded organelle;GO:0043234//protein complex
Unigene0001180	1657	1758	14.021	gi|156537047|ref|XP_001601463.1|	733	0	PREDICTED: fizzy-related protein homolog [Nasonia vitripennis]	sp|Q9R1K5|FZR_MOUSE	699	0	Fizzy-related protein homolog OS=Mus musculus GN=Fzr1 PE=1 SV=1	7290520	701	0	KOG0305	Anaphase promoting complex, Cdc20, Cdh1, and Ama1 subunits	K03364	0	733	nvi:100117139	cell division cycle 20-like protein 1, cofactor of APC complex	-	-	-
Unigene0005581	662	77	1.5371	gi|321468358|gb|EFX79343.1|	83.2	2e-17	Myc, dMyc-like protein, partial [Daphnia pulex]	sp|Q90341|MYC1_CYPCA	77.8	2e-15	Transcriptional regulator Myc-1 OS=Cyprinus carpio GN=myca PE=3 SV=1	7290409	67.8	1e-12	KOG2483	Upstream transcription factor 2/L-myc-2 protein	K04377	4e-17	82	phu:Phum_PHUM566250	Myc proto-oncogene protein	GO:0051716//cellular response to stimulus;GO:0008284//positive regulation of cell proliferation;GO:0010557//positive regulation of macromolecule biosynthetic process;GO:0044763;GO:0048523//negative regulation of cellular process;GO:0051276//chromosome organization;GO:0006355//regulation of transcription, DNA-templated	GO:0005515//protein binding;GO:0003677//DNA binding	GO:0044446;GO:0005634//nucleus
Unigene0018344	1371	1380	13.3022	gi|667293290|ref|XP_008578511.1|	164	5e-44	PREDICTED: origin recognition complex subunit 6 [Galeopterus variegatus]	sp|Q9WUJ8|ORC6_MOUSE	155	6e-42	Origin recognition complex subunit 6 OS=Mus musculus GN=Orc6 PE=1 SV=1	Hs7657427	152	6e-42	KOG4557	Origin recognition complex, subunit 6	K02608	2e-42	157	mcc:716175	origin recognition complex subunit 6	-	-	-
Unigene0020614	5310	2323	5.7814	gi|571573904|ref|XP_006560739.1|	1247	0	PREDICTED: anaphase-promoting complex subunit 1 [Apis mellifera]	sp|Q9H1A4|APC1_HUMAN	1186	0	Anaphase-promoting complex subunit 1 OS=Homo sapiens GN=ANAPC1 PE=1 SV=1	Hs12056971	1186	0	KOG1858	Anaphase-promoting complex (APC), subunit 1 (meiotic check point regulator/Tsg24)	K03348	0	1259	ame:726728	anaphase-promoting complex subunit 1	-	-	-
Unigene0000314	2860	11015	50.8979	gi|817082268|ref|XP_012263686.1|	610	0	PREDICTED: wee1-like protein kinase [Athalia rosae]	sp|P47810|WEE1_MOUSE	431	1e-136	Wee1-like protein kinase OS=Mus musculus GN=Wee1 PE=1 SV=2	Hs4507917	416	5e-132	KOG0601	Cyclin-dependent kinase WEE1	K06632	0	572	ame:551677	wee1-like protein kinase [EC:2.7.11.1]	GO:0016310//phosphorylation	GO:0004672//protein kinase activity;GO:0043167//ion binding	-
Unigene0006239	4121	1189	3.8129	gi|532019016|gb|AGT63068.1|	2140	0	retinoblastoma family-like protein [Litopenaeus vannamei]	sp|P28749|RBL1_HUMAN	746	0	Retinoblastoma-like protein 1 OS=Homo sapiens GN=RBL1 PE=1 SV=3	Hs4506443	743	0	KOG1010	Rb (Retinoblastoma tumor suppressor)-related protein	K04681	0	757	nve:NEMVE_v1g239885	retinoblastoma-like	GO:0006355//regulation of transcription, DNA-templated;GO:0007049//cell cycle	-	GO:0043231//intracellular membrane-bounded organelle
Unigene0017327	3000	0	0	gi|646713975|gb|KDR18112.1|	710	0	Dual specificity protein phosphatase CDC14A [Zootermopsis nevadensis]	sp|Q9UNH5|CC14A_HUMAN	573	0	Dual specificity protein phosphatase CDC14A OS=Homo sapiens GN=CDC14A PE=1 SV=1	Hs15451931	575	0	KOG1720	Protein tyrosine phosphatase CDC14	K06639	0	573	hsa:8556	cell division cycle 14 [EC:3.1.3.48]	GO:0006470//protein dephosphorylation	GO:0004721//phosphoprotein phosphatase activity	GO:0044424
Unigene0011604	2789	729	3.4543	gi|646710903|gb|KDR16293.1|	603	0	CDC45-related protein [Zootermopsis nevadensis]	sp|O75419|CDC45_HUMAN	535	4e-178	Cell division control protein 45 homolog OS=Homo sapiens GN=CDC45 PE=1 SV=1	7290114	570	0	KOG2475	CDC45 (cell division cycle 45)-like protein	K06628	0	600	spu:582186	cell division control protein 45	-	-	-
Unigene0023325	2662	3752	18.6267	gi|675374827|gb|KFM67729.1|	75.9	4e-11	CREB-binding protein, partial [Stegodyphus mimosarum]	sp|Q09472|EP300_HUMAN	68.6	3e-10	Histone acetyltransferase p300 OS=Homo sapiens GN=EP300 PE=1 SV=2	Hs4557557	68.6	4e-11	KOG1778	CREB binding protein/P300 and related TAZ Zn-finger proteins	K04498	8e-11	71.2	pon:100455260	E1A/CREB-binding protein [EC:2.3.1.48]	GO:0001678//cellular glucose homeostasis;GO:0034614//cellular response to reactive oxygen species;GO:0009653//anatomical structure morphogenesis;GO:0014735;GO:0006357//regulation of transcription from RNA polymerase II promoter;GO:0035295//tube development;GO:0009746;GO:0033158//regulation of protein import into nucleus, translocation;GO:0071385//cellular response to glucocorticoid stimulus;GO:00…	GO:0019901//protein kinase binding;GO:0008134//transcription factor binding;GO:0035258//steroid hormone receptor binding;GO:0090595;GO:0001071//nucleic acid binding transcription factor activity;GO:0000977//RNA polymerase II regulatory region sequence-specific DNA binding;GO:0003682//chromatin binding	GO:0043234//protein complex;GO:0044446;GO:0005634//nucleus
Unigene0017328	3000	0	0	gi|646713975|gb|KDR18112.1|	710	0	Dual specificity protein phosphatase CDC14A [Zootermopsis nevadensis]	sp|Q9UNH5|CC14A_HUMAN	573	0	Dual specificity protein phosphatase CDC14A OS=Homo sapiens GN=CDC14A PE=1 SV=1	Hs15451931	575	0	KOG1720	Protein tyrosine phosphatase CDC14	K06639	0	573	hsa:8556	cell division cycle 14 [EC:3.1.3.48]	GO:0006470//protein dephosphorylation	GO:0004721//phosphoprotein phosphatase activity	GO:0044424
Unigene0005881	4434	2447	7.2932	gi|646698237|gb|KDR09515.1|	866	0	Cell division cycle protein 27-like protein [Zootermopsis nevadensis]	sp|A2A6Q5|CDC27_MOUSE	758	0	Cell division cycle protein 27 homolog OS=Mus musculus GN=Cdc27 PE=1 SV=1	Hs16554577	749	0	KOG1126	DNA-binding cell division cycle control protein	K03350	0	791	bfo:BRAFLDRAFT_118361	anaphase-promoting complex subunit 3	GO:0009987//cellular process	GO:0005488//binding	GO:0043229//intracellular organelle
Unigene0025659	877	46	0.6932	gi|675386654|gb|KFM79551.1|	96.3	9e-20	E3 ubiquitin-protein ligase Mdm2, partial [Stegodyphus mimosarum]	sp|P56273|MDM2_XENLA	60.1	8e-09	E3 ubiquitin-protein ligase Mdm2 OS=Xenopus laevis GN=mdm2 PE=1 SV=2	--	--	--	--	--	K06643	1e-10	66.2	tca:664204	transformed 3T3 cell double minute 2, p53-binding protein [EC:6.3.2.19]	GO:0009987//cellular process	-	GO:0044424
Unigene0010594	419	22	0.6939	gi|321468358|gb|EFX79343.1|	62.4	1e-10	Myc, dMyc-like protein, partial [Daphnia pulex]	sp|P03966|MYCN_MOUSE	53.5	9e-08	N-myc proto-oncogene protein OS=Mus musculus GN=Mycn PE=2 SV=2	7290409	48.5	8e-07	KOG2483	Upstream transcription factor 2/L-myc-2 protein	K04377	1e-09	58.9	phu:Phum_PHUM566250	Myc proto-oncogene protein	GO:0006357//regulation of transcription from RNA polymerase II promoter;GO:0048562//embryonic organ morphogenesis;GO:0045686//negative regulation of glial cell differentiation;GO:0010464//regulation of mesenchymal cell proliferation;GO:0030326//embryonic limb morphogenesis;GO:0030323//respiratory tube development;GO:0008219//cell death;GO:0035239//tube morphogenesis;GO:0048705//skeletal system mo…	GO:0005515//protein binding	GO:0043231//intracellular membrane-bounded organelle
Unigene0022282	2624	6004	30.2384	gi|645029972|ref|XP_008208522.1|	705	0	PREDICTED: glycogen synthase kinase-3 beta isoform X4 [Nasonia vitripennis]	sp|P18431|SGG_DROME	674	0	Protein kinase shaggy OS=Drosophila melanogaster GN=sgg PE=1 SV=3	HsM4504163	660	0	KOG0658	Glycogen synthase kinase-3	K03083	0	667	dre:30654	glycogen synthase kinase 3 beta [EC:2.7.11.26]	GO:0006796//phosphate-containing compound metabolic process;GO:0006464//cellular protein modification process	GO:0004672//protein kinase activity;GO:0032550	-
Unigene0005876	5385	778	1.9093	gi|646718113|gb|KDR20715.1|	1122	0	Tyrosine-protein kinase Abl [Zootermopsis nevadensis]	sp|P00520|ABL1_MOUSE	750	0	Tyrosine-protein kinase ABL1 OS=Mus musculus GN=Abl1 PE=1 SV=3	Hs6382058	730	0	KOG4278	Protein tyrosine kinase	K06619	0	932	tca:657095	proto-oncogene tyrosine-protein kinase ABL1 [EC:2.7.10.2]	GO:0016310//phosphorylation	GO:0004672//protein kinase activity	-
Unigene0024386	511	47	1.2155	gi|195999760|ref|XP_002109748.1|	54.7	1e-06	hypothetical protein TRIADDRAFT_52937 [Trichoplax adhaerens]	--	--	--	--	SPBC8D2.01	48.1	1e-06	KOG0658	Glycogen synthase kinase-3	K02091	9e-08	54.7	tad:TRIADDRAFT_52937	cyclin-dependent kinase 6 [EC:2.7.11.22]	GO:0006796//phosphate-containing compound metabolic process	GO:0004672//protein kinase activity	-
Unigene0019921	2863	71044	327.935	gi|66774602|gb|AAY56092.1|	502	1e-168	14-3-3-like protein [Penaeus monodon]	sp|Q2F637|1433Z_BOMMO	457	2e-152	14-3-3 protein zeta OS=Bombyx mori GN=14-3-3zeta PE=2 SV=2	CE03389	428	3e-142	KOG0841	Multifunctional chaperone (14-3-3 family)	K06630	5e-149	449	dmo:Dmoj_GI20537	tyrosine 3-monooxygenase/tryptophan 5-monooxygenase activation protein	-	GO:0005515//protein binding	-
Unigene0017329	3000	0	0	gi|646713975|gb|KDR18112.1|	710	0	Dual specificity protein phosphatase CDC14A [Zootermopsis nevadensis]	sp|Q9UNH5|CC14A_HUMAN	573	0	Dual specificity protein phosphatase CDC14A OS=Homo sapiens GN=CDC14A PE=1 SV=1	Hs15451931	575	0	KOG1720	Protein tyrosine phosphatase CDC14	K06639	0	573	hsa:8556	cell division cycle 14 [EC:3.1.3.48]	GO:0006470//protein dephosphorylation	GO:0004721//phosphoprotein phosphatase activity	GO:0044424
Unigene0006814	2062	3549	22.7457	gi|187610693|gb|ACD13595.1|	687	0	mitotic checkpoint protein [Penaeus monodon]	sp|Q9YGY3|BUB3_XENLA	523	4e-180	Mitotic checkpoint protein BUB3 OS=Xenopus laevis GN=bub3 PE=1 SV=1	Hs4757880	518	3e-179	KOG1036	Mitotic spindle checkpoint protein BUB3, WD repeat superfamily	K02180	4e-180	523	xtr:493224	cell cycle arrest protein BUB3	GO:0000280//nuclear division;GO:0000819//sister chromatid segregation;GO:0034453//microtubule anchoring;GO:0031577//spindle checkpoint	GO:0005488//binding	GO:0043231//intracellular membrane-bounded organelle;GO:0000776//kinetochore
Unigene0018212	2863	3656	16.8759	gi|646695969|gb|KDR08563.1|	618	0	Anaphase-promoting complex subunit 7 [Zootermopsis nevadensis]	sp|Q9WVM3|APC7_MOUSE	431	6e-138	Anaphase-promoting complex subunit 7 OS=Mus musculus GN=Anapc7 PE=1 SV=3	Hs7705284	429	6e-138	KOG1174	Anaphase-promoting complex (APC), subunit 7	K03354	2e-171	519	phu:Phum_PHUM215480	anaphase-promoting complex subunit 7	-	-	-
Unigene0009918	3181	1370	5.6917	gi|47550985|ref|NP_999666.1|	429	2e-134	cell division control protein 6 [Strongylocentrotus purpuratus]	sp|Q99741|CDC6_HUMAN	373	7e-115	Cell division control protein 6 homolog OS=Homo sapiens GN=CDC6 PE=1 SV=1	Hs4502703	373	1e-115	KOG2227	Pre-initiation complex, subunit CDC6, AAA+ superfamily ATPase	K02213	1e-135	429	spu:373248	cell division control protein 6	GO:0051301//cell division;GO:0050794//regulation of cellular process	GO:1901363;GO:0036094//small molecule binding;GO:0097159//organic cyclic compound binding	GO:0005819//spindle
Unigene0018645	1197	209	2.3075	gi|646711369|gb|KDR16555.1|	172	4e-44	Double-strand-break repair protein rad21-like protein [Zootermopsis nevadensis]	sp|Q3SWX9|RAD21_BOVIN	63.5	1e-09	Double-strand-break repair protein rad21 homolog OS=Bos taurus GN=RAD21 PE=2 SV=1	7289833	87.4	5e-18	KOG1213	Sister chromatid cohesion complex Cohesin, subunit RAD21/SCC1	K06670	3e-43	165	phu:Phum_PHUM127690	cohesin complex subunit SCC1	-	-	-
Unigene0004930	4853	7403	20.1595	gi|762096297|ref|XP_011430673.1|	541	6e-164	PREDICTED: mitotic checkpoint serine/threonine-protein kinase BUB1-like [Crassostrea gigas]	sp|O60566|BUB1B_HUMAN	260	9e-70	Mitotic checkpoint serine/threonine-protein kinase BUB1 beta OS=Homo sapiens GN=BUB1B PE=1 SV=3	Hs20149509	260	2e-70	KOG1166	Mitotic checkpoint serine/threonine protein kinase	K02178	2e-76	268	isc:IscW_ISCW000857	checkpoint serine/threonine-protein kinase [EC:2.7.11.1]	-	GO:0016740//transferase activity	-
Unigene0022128	2236	3667	21.6731	gi|646717968|gb|KDR20623.1|	666	0	Cell division cycle protein 23-like protein [Zootermopsis nevadensis]	sp|A1A4R8|CDC23_BOVIN	598	0	Cell division cycle protein 23 homolog OS=Bos taurus GN=CDC23 PE=2 SV=1	Hs4757948	594	0	KOG1155	Anaphase-promoting complex (APC), Cdc23 subunit	K03355	0	616	isc:IscW_ISCW014216	anaphase-promoting complex subunit 8	GO:0007067//mitosis;GO:0051301//cell division	GO:0005488//binding	GO:0005622//intracellular
Unigene0013054	2610	786	3.9798	gi|270015138|gb|EFA11586.1|	725	0	Medea [Tribolium castaneum]	sp|P97471|SMAD4_MOUSE	651	0	Mothers against decapentaplegic homolog 4 OS=Mus musculus GN=Smad4 PE=1 SV=2	Hs4885457	647	0	KOG3701	TGFbeta receptor signaling protein SMAD and related proteins	K04501	0	721	tca:660074	SMAD, mothers against DPP 4	GO:0009987//cellular process	-	GO:0044424
Unigene0014454	3394	6243	24.3088	gi|378747925|gb|AFC36878.1|	559	0	14-3-3 epsilon-like transcript variant 2 [Litopenaeus vannamei]	sp|P92177|1433E_DROME	458	5e-151	14-3-3 protein epsilon OS=Drosophila melanogaster GN=14-3-3epsilon PE=1 SV=2	7300360	459	6e-152	KOG0841	Multifunctional chaperone (14-3-3 family)	K06630	1e-155	471	nvi:100114066	tyrosine 3-monooxygenase/tryptophan 5-monooxygenase activation protein	-	GO:0005515//protein binding	-
Unigene0018082	3141	1681	7.0726	gi|646718718|gb|KDR21087.1|	419	5e-132	S-phase kinase-associated protein 2 [Zootermopsis nevadensis]	sp|Q13309|SKP2_HUMAN	215	1e-59	S-phase kinase-associated protein 2 OS=Homo sapiens GN=SKP2 PE=1 SV=2	7296868	316	2e-95	KOG2120	SCF ubiquitin ligase, Skp2 component	K03875	1e-107	351	cqu:CpipJ_CPIJ003639	F-box and leucine-rich repeat protein 1 (S-phase kinase-associated protein 2)	-	-	-
Unigene0010192	2358	459	2.5725	gi|291236785|ref|XP_002738319.1|	541	1e-175	PREDICTED: origin recognition complex subunit 1-like [Saccoglossus kowalevskii]	sp|Q9JI69|ORC1_CRIGR	491	3e-159	Origin recognition complex subunit 1 OS=Cricetulus griseus GN=ORC1 PE=2 SV=1	Hs4758850	479	2e-155	KOG1514	Origin recognition complex, subunit 1, and related proteins	K02603	6e-176	536	xla:398063	origin recognition complex subunit 1	-	GO:0032550	GO:0043231//intracellular membrane-bounded organelle
Unigene0011021	1228	159	1.7111	gi|662217254|ref|XP_008482600.1|	162	5e-46	PREDICTED: anaphase-promoting complex subunit 11 [Diaphorina citri]	sp|Q9CPX9|APC11_MOUSE	148	7e-42	Anaphase-promoting complex subunit 11 OS=Mus musculus GN=Anapc11 PE=3 SV=1	Hs18777675	148	1e-42	KOG1493	Anaphase-promoting complex (APC), subunit 11	K03358	7e-45	157	phu:Phum_PHUM531000	anaphase-promoting complex subunit 11	GO:0032446//protein modification by small protein conjugation	GO:0046914//transition metal ion binding;GO:0019787//small conjugating protein ligase activity	GO:0000152//nuclear ubiquitin ligase complex
