# Supplementary material for: Identification of MicroRNAs and Their Target Genes Associated with Ovarian Development in Black Tiger Shrimp (Penaeus monodon) Using High-Throughput Sequencing
Source: Sci Rep. 2018 Aug 2;8:11602. doi: 10.1038/s41598-018-29597-y (PMC6072753; doi:10.1038/s41598-018-29597-y)
Supplement: Supplementary file 7 — Table S6 [file 41598_2018_29597_MOESM7_ESM.xlsx]

## Sheet: Sheet1
Primers	Sequence(5’-3’)	Application
miR-4171-5p	TGACTCTCTTAAGGTAGCCA	Real-Time PCR
miR-6238-3p	TATTAATCAGCGGAGGAAA	Real-Time PCR
miR-1777-3p	GGGCGGCGGGGGGGGGCG	Real-Time PCR
miR-3960-3p	GGAGGCGGAGGCGGAGGC	Real-Time PCR
miR-281-3p	TGTCATGGAGTTGCTCTCTTTA	Real-Time PCR
miR-669-3p	TACATATACATACATATACA	Real-Time PCR
miR-1895-3p	GAGGAGGAGGAGGAGGAGG	Real-Time PCR
miR-3885-5p	CGACGGCGGCGGCGGCGGC	Real-Time PCR
miR-6089-3p	GAGGTCGCGGTGGGGCGGG	Real-Time PCR
novel-m0003-5p	TTAGTAGACATGTCTCCTGGTGA	Real-Time PCR
miR-709-3p	GGAGGAAGAGGAAGGAGGA	Real-Time PCR
miR-7455-5p	GCGGCGCGGAGGCGGCGG	Real-Time PCR
novel-m0019-3p	GCTACTCTCACGTCTCCAACTCGA	Real-Time PCR
novel-m0001-3p	CATGTATGTACATGCCATGGTGT	Real-Time PCR
novel-m0002-3p	CATGTATGTACATGCCATGGTGT	Real-Time PCR
miR-216-5p	TAATCTCAGCTGGCAACTGTGA	Real-Time PCR
miR-457-5p	TAGCAGCACATCAATATTGGCA	Real-Time PCR
novel-m0012-3p	CTCTGCAGTAGCTTTCCGCTTCCT	Real-Time PCR
miR-8530-3p	TAAGGTCATAAAGTTTTGT	Real-Time PCR
miR-218-5p	TTGTGCTTGATCTAACCATGTGT	Real-Time PCR
U6	CTCGCTTCGGCAGCACA	Real-Time PCR
MAPKK-F	CTGCAGAGTTTAAATTGAAAACAC	Real-Time PCR
MAPKK-R	AGTTCAGTAAGTGATCAACATAT	Real-Time PCR
ERK-F	TACAAAGTCTATTGACATCTGG	Real-Time PCR
ERK-R	TGGCTTGTTTGGTAGAGACTGGAG	Real-Time PCR
Ras-F	TAAACAGGTCGTCATTGATGG	Real-Time PCR
Ras-R	CTGCGTCCTTTACTCGTTTTATCT	Real-Time PCR
FAS-F	CGACGGGAAGTGCAAATCATTCG	Real-Time PCR
FAS-R	CAGACTGTACACCTCCTGCAG	Real-Time PCR
CDC7-F	CAAGAAGTCAGCCAAATAAAG	Real-Time PCR
CDC7-R	TAGACACAGATGTTGATGGAGGTG	Real-Time PCR
cyclin B-F	ATAGCATATACTTCTTTGCAAG	Real-Time PCR
cyclin B-R	GCTTGTGGCACACCTCTGCTTC	Real-Time PCR
cyclin A-F	GTTATGAACAATAATCTATAAAT	Real-Time PCR
cyclin A-R	ATAGAGACCTCTGCAATTCTGTTAC	Real-Time PCR
MCM7-F	TTTGTCAGCCAGGTGACCATGT	Real-Time PCR
MCM7-R	ATGGAAATTGCAAGCTTGTCATAGAA	Real-Time PCR
MCM4-F	TCAGCAACCTCCACCATGTGGG	Real-Time PCR
MCM4-R	TCTTGCCTACGCACGAGAATATATC	Real-Time PCR
CDC27-F	AACGGGTATCAGAAATCTCTC	Real-Time PCR
CDC27-R	CTTAGTTGGGTTTCAAGAAACAGAA	Real-Time PCR
14-3-3-like-F	AGGATTCTACGCTCATAATGCAG	Real-Time PCR
14-3-3-like-R	CCACGCTGGCGGTGTGAAGAG	Real-Time PCR
EF-1α-F	AAGCCAGGTATGGTTGTCAACTTT	Reference gene
EF-1α-R	CGTGGTGCATCTCCACAGACT	Reference gene
14-3-3-like-3’UTR-W-MluI-F	ATAGGCCGGCATAGACGCGTCTGTGAAGTGAATATGACA	Wildtype plasmid construction
14-3-3-like -3’UTR-W-HindIII-R	AAAGATCCTTTATTAAGCTTATAAGTAATACAGTATTAATC	Wildtype plasmid construction
14-3-3-like -3’UTR-M-MluI-F2	ATAGGCCGGCATAGACGCGTCTGTGAAGTGAATATGACA	Mutant plasmid construction
14-3-3-like -3’UTR-M-MluI-F1	GAATATGACACACCCATCTTCTCTCTGGAACAACA	Mutant plasmid construction
14-3-3-like -3’UTR-M-HindIII-R	AAAGATCCTTTATTAAGCTTATAAGTAATACAGTATTAATC	Mutant plasmid construction
cyclin A-3’UTR-W-MluI-F	ATAGGCCGGCATAGACGCGTTTCAGAAAGACATGTACAAATGGCTGTA	Wildtype plasmid construction
cyclin A-3’UTR-W-HindIII-R	AAAGATCCTTTATTAAGCTTTTTTTTTGAGATCTGAAGAAATGTA	Wildtype plasmid construction
cyclin A-3’UTR-M-MluI-F2	ATAGGCCGGCATAGACGCGTTTCAGAAAGACATGTACAAATGGCTGTA	Mutant plasmid construction
cyclin A-3’UTR-M-MluI-F1	AAATGGCTGTAAGACCGGTAACTAGAATC	Mutant plasmid construction
cyclin A-3’UTR-M-HindIII-R	AAAGATCCTTTATTAAGCTTTTTTTTTGAGATCTGAAGAAATGTA	Mutant plasmid construction
ERK-3’UTR-W-MluI-F	ATAGGCCGGCATAGACGCGTAAAAGGGAGATCAGCTGTCTGCAGAATAA	Wildtype plasmid construction
ERK-3’UTR-W-HindIII-R	AAAGATCCTTTATTAAGCTTTTTAGTGCTAGAAAATTTGT	Wildtype plasmid construction
ERK-3’UTR-M-MluI-F2	ATAGGCCGGCATAGACGCGTAAAAGGGAGATCAGCTGTCTGCAGAATAA	Mutant plasmid construction
ERK-3’UTR-M-MluI-F1	TGTCTGCAGAATAACAGAAGGGCATAAAGTGCTTT	Mutant plasmid construction
ERK-3’UTR-M-HindIII-R	AAAGATCCTTTATTAAGCTTTTTAGTGCTAGAAAATTTGT	Mutant plasmid construction
cyclin B-3’UTR-W-MluI-F	ATAGGCCGGCATAGACGCGTACGCCAGTTTTTTTTTTTCATAAGTTTTC	Wildtype plasmid construction
cyclin B-3’UTR-W-HindIII-R	AAAGATCCTTTATTAAGCTTTTTTTGGATAAAACTGGTTTA	Wildtype plasmid construction
cyclin B-3’UTR-M-MluI-F2	ATAGGCCGGCATAGACGCGTAAAAGGGAGATCAGCTGTCTGCAGAATAA	Mutant plasmid construction
cyclin B-3’UTR-M-MluI-F1	TTCATAAGTTTTCTACTGCATAAAATACTGA	Mutant plasmid construction
cyclin B-3’UTR-M-HindIII-R	AAAGATCCTTTATTAAGCTTTTTTTGGATAAAACTGGTTTA	Mutant plasmid construction
